# Supplementary material for: N-(2-Chloro­phen­yl)-2-methyl­benzamide
Source: Acta Crystallogr Sect E Struct Rep Online. 2008 Jul 5;64(Pt 8):o1421. doi: 10.1107/S1600536808020229 (PMC2962055; doi:10.1107/S1600536808020229)
Supplement: Supplementary file 2 [file e-64-o1421-Isup2.hkl]

# 
# h,k,l, Fc-squared, Fo-squared, sigma(Fo-squared) and status flag 
# 
data_I
_shelx_title ' B65 P21/N' 
_shelx_refln_list_code          4 
_shelx_F_calc_maximum      173.08 
_exptl_crystal_F_000       512.00 
_reflns_d_resolution_high  0.8379 
 
loop_ 
 _symmetry_equiv_pos_as_xyz 
 'x, y, z' 
 '-x+1/2, y+1/2, -z+1/2' 
 '-x, -y, -z' 
 'x-1/2, -y-1/2, z-1/2' 
 
_cell_length_a     4.8881 
_cell_length_b    24.3180 
_cell_length_c    10.0562 
_cell_angle_alpha  90.000 
_cell_angle_beta   90.373 
_cell_angle_gamma  90.000 
 
_shelx_F_squared_multiplier     1.000 
 
loop_ 
 _refln_index_h 
 _refln_index_k 
 _refln_index_l 
 _refln_F_squared_calc 
 _refln_F_squared_meas 
 _refln_F_squared_sigma 
 _refln_observed_status 
   2   0   0      141.10      148.56      3.19 o 
   4   0   0      418.98      514.46     47.84 o 
   1   1   0     5076.12     6191.15     48.98 o 
   2   1   0        5.87        1.68      2.13 o 
   3   1   0      199.08      221.30      4.78 o 
   4   1   0      216.45      249.34     13.29 o 
   5   1   0       17.49       -1.81      5.43 o 
   0   2   0       38.53       33.64      1.05 o 
   1   2   0       35.59       54.52      2.00 o 
   2   2   0       72.28       78.44      1.95 o 
   3   2   0      218.63      278.96      5.93 o 
   4   2   0       65.66       89.00      2.69 o 
   5   2   0       22.30       12.23      0.97 o 
   1   3   0      211.95      269.35      4.51 o 
   2   3   0        2.53        7.73      1.38 o 
   3   3   0      430.16      506.03     15.77 o 
   4   3   0      514.36      577.70     12.63 o 
   5   3   0        4.84       -1.17      4.34 o 
   0   4   0     8889.05     8273.74     36.60 o 
   1   4   0     2154.31     2441.68     36.17 o 
   2   4   0     1197.33     1770.13     30.83 o 
   3   4   0      371.24      491.46     17.49 o 
   4   4   0      233.08      276.67      6.06 o 
   5   4   0       69.25       69.43      2.62 o 
   1   5   0      975.74     1103.40     25.59 o 
   2   5   0     3015.82     3643.47     25.78 o 
   3   5   0      574.58      803.59     36.79 o 
   4   5   0      322.49      365.68     10.82 o 
   5   5   0      149.22      170.41      3.67 o 
   0   6   0      663.37      640.70      9.43 o 
   1   6   0      109.23      135.18      2.89 o 
   2   6   0     1011.98     1200.15     13.38 o 
   3   6   0      253.89      281.59      6.06 o 
   4   6   0       24.18       34.98      1.82 o 
   5   6   0       31.41       21.50      1.79 o 
   1   7   0     2549.43     2648.75     46.03 o 
   2   7   0     4233.40     4996.68     78.57 o 
   3   7   0      256.36      277.81      7.86 o 
   4   7   0       16.01       18.77      1.82 o 
   5   7   0        0.52       -0.54      3.48 o 
   0   8   0     4006.48     4051.20     29.35 o 
   1   8   0      713.61      923.38     10.21 o 
   2   8   0      429.12      424.25      8.82 o 
   3   8   0       64.22       79.56      2.24 o 
   4   8   0       49.83       40.31      1.85 o 
   5   8   0       14.97       20.50      3.19 o 
   1   9   0       10.70       11.83      1.01 o 
   2   9   0     1782.49     2191.03     20.05 o 
   3   9   0      140.86      153.18      6.00 o 
   4   9   0      365.67      441.56     12.63 o 
   5   9   0      107.11      121.28     13.82 o 
   0  10   0      100.35      101.97      3.14 o 
   1  10   0      148.78      162.61      3.53 o 
   2  10   0     1130.37     1232.13     32.12 o 
   3  10   0       13.45       14.24      3.19 o 
   4  10   0        0.16        1.11      1.79 o 
   5  10   0       41.86       37.39      1.87 o 
   1  11   0      431.77      502.38      9.20 o 
   2  11   0     1557.58     1699.11     27.21 o 
   3  11   0       63.91       76.64      2.62 o 
   4  11   0        3.70        2.06      4.29 o 
   5  11   0       21.93       27.56      1.61 o 
   0  12   0       44.55       40.69      1.72 o 
   1  12   0     2077.94     2247.60     20.01 o 
   2  12   0       24.98       24.41      2.91 o 
   3  12   0       23.11       19.72      4.34 o 
   4  12   0       80.45       62.49     29.64 o 
   5  12   0        5.19        9.26      6.24 o 
   1  13   0       56.88       66.12      1.82 o 
   2  13   0        6.52        7.71      2.57 o 
   3  13   0       54.79       61.81      2.19 o 
   4  13   0      145.94      127.87      5.00 o 
   5  13   0       93.86      103.41     11.48 o 
   0  14   0       66.55       77.38      2.57 o 
   1  14   0      305.17      321.53      6.89 o 
   2  14   0      179.29      197.50      4.38 o 
   3  14   0       55.98       54.99      2.26 o 
   4  14   0       16.75       22.25      1.78 o 
   5  14   0       39.35       21.48     12.91 o 
   1  15   0       18.09       30.59      1.42 o 
   2  15   0      663.10      519.64    377.77 o 
   3  15   0        0.76        2.26      1.83 o 
   4  15   0        7.94        6.95      0.84 o 
   0  16   0      244.84      301.05      9.63 o 
   1  16   0       23.61       19.73      1.42 o 
   2  16   0      135.21      158.68      3.49 o 
   3  16   0       70.60       79.47      3.43 o 
   4  16   0       32.01       35.63      3.29 o 
   1  17   0        9.80        7.03      2.91 o 
   2  17   0       25.05       26.78      1.75 o 
   3  17   0       16.25       19.59      3.43 o 
   4  17   0       27.16       33.01     19.49 o 
   0  18   0       36.68       30.11      2.19 o 
   1  18   0      203.68      204.53    116.27 o 
   2  18   0        8.41        9.63      8.67 o 
   3  18   0       36.60       13.25      1.42 o 
   4  18   0        4.33        1.24      2.49 o 
   1  19   0       35.91       42.90      4.10 o 
   2  19   0      177.33      166.62      3.74 o 
   3  19   0       52.41       45.74     21.25 o 
   4  19   0       16.28       -0.89      3.81 o 
   0  20   0      123.01      122.56      4.38 o 
   1  20   0       15.14       14.52      3.57 o 
   2  20   0      124.46       92.70     74.72 o 
   3  20   0        5.57        4.06      0.88 o 
   4  20   0       11.93       -1.90      2.57 o 
   1  21   0        9.55       -2.29      3.20 o 
   2  21   0        0.43       -3.55      3.55 o 
   3  21   0        1.32        0.10      1.76 o 
   4  21   0       30.77       24.79     14.29 o 
   0  22   0       78.53      109.69      4.10 o 
   1  22   0      138.54      173.04      3.84 o 
   2  22   0        5.04        7.01      1.38 o 
   3  22   0        6.21        6.40      2.29 o 
   1  23   0       17.18       14.39      2.14 o 
   2  23   0        0.43        0.02      2.66 o 
   3  23   0       48.68       59.67      4.53 o 
   0  24   0       24.26       22.01      2.67 o 
   1  24   0       27.60       40.07      5.86 o 
   2  24   0        4.63        3.87      1.63 o 
   3  24   0       49.47       59.74      3.24 o 
   1  25   0        5.64       14.71      1.72 o 
   2  25   0       11.06       13.28      2.76 o 
   0  26   0      124.85      181.36      5.81 o 
   1  26   0        7.47        8.10      1.15 o 
   2  26   0       17.18       16.32      1.55 o 
   1  27   0       38.41       45.75      3.62 o 
   2  27   0        8.26       11.22      1.28 o 
   0  28   0       20.54       25.35      2.19 o 
   1  28   0        3.05        2.26      1.40 o 
  -5   0   1        2.68        4.38      1.91 o 
  -3   0   1     1886.00     2004.17   1169.57 o 
  -1   0   1     1070.48     1138.52     26.26 o 
   1   0   1     1579.63     1910.63     38.55 o 
   3   0   1      173.34      272.04      5.86 o 
   5   0   1      386.99      527.66     43.50 o 
  -5   1   1       70.40       57.85      8.91 o 
  -4   1   1      307.75      341.28     32.69 o 
  -3   1   1      810.98      962.89     41.31 o 
  -2   1   1      349.10      337.51      6.97 o 
  -1   1   1      957.02      999.24      8.62 o 
   0   1   1     2603.16     2246.41     41.93 o 
   1   1   1     1193.19     1280.41     23.82 o 
   2   1   1      556.25      748.59     10.09 o 
   3   1   1     1078.79     1282.79     16.78 o 
   4   1   1        3.72       -4.96      5.58 o 
   5   1   1       98.07      126.46      4.10 o 
  -5   2   1        4.23        7.11      2.43 o 
  -4   2   1       91.77      104.85      6.15 o 
  -3   2   1        2.08        4.24      1.09 o 
  -2   2   1      312.92      406.67     14.34 o 
  -1   2   1      137.45      192.93     18.35 o 
   0   2   1       19.85       12.41      0.71 o 
   1   2   1     1801.33     2056.52     25.68 o 
   2   2   1      202.77      235.33      4.89 o 
   3   2   1      124.05      165.54      4.96 o 
   4   2   1      273.81      333.17     10.01 o 
   5   2   1       35.94       42.50      2.95 o 
  -5   3   1       15.74       16.77      2.38 o 
  -4   3   1       78.12       77.86      3.91 o 
  -3   3   1        2.15        5.72      1.33 o 
  -2   3   1       24.69       11.63      1.24 o 
  -1   3   1     3076.84     3295.66     23.54 o 
   0   3   1        0.50       -0.76      2.38 o 
   1   3   1     4080.33     4338.43     28.02 o 
   2   3   1      951.75     1098.04     17.92 o 
   3   3   1       16.07       33.83      2.38 o 
   4   3   1      217.74      249.59      7.24 o 
   5   3   1      124.62      152.58      4.67 o 
  -5   4   1       19.91       14.87      2.38 o 
  -4   4   1        0.28       -0.67      5.15 o 
  -3   4   1      285.02      392.54     11.91 o 
  -2   4   1     1035.05     1261.86     18.87 o 
  -1   4   1    29955.92    29351.11    246.73 o 
   0   4   1     5548.26     5415.41     28.49 o 
   1   4   1     9610.88    10354.80     50.70 o 
   2   4   1       95.45       76.62      2.10 o 
   3   4   1       21.65       21.44      2.29 o 
   4   4   1       19.67       25.16      3.43 o 
   5   4   1      164.26      194.03      5.91 o 
  -5   5   1       71.57       64.42      3.53 o 
  -4   5   1       60.45       61.09      3.24 o 
  -3   5   1      724.22      845.79     20.01 o 
  -2   5   1     2285.34     2749.78     29.07 o 
  -1   5   1    10767.62    11311.80     55.66 o 
   0   5   1     3992.66     3647.89     23.63 o 
   1   5   1      341.99      383.58      8.67 o 
   2   5   1      237.74      316.11      8.48 o 
   3   5   1      542.15      616.78     17.15 o 
   4   5   1       73.68       97.02      3.81 o 
   5   5   1       28.30       35.36      2.86 o 
  -5   6   1       24.53       28.78      2.86 o 
  -4   6   1       77.09       78.72      4.00 o 
  -3   6   1       78.23       93.39      3.24 o 
  -2   6   1      284.32      322.30      8.86 o 
  -1   6   1       55.04       74.72      2.29 o 
   0   6   1      158.02      148.29      4.57 o 
   1   6   1     3052.01     3147.37     25.73 o 
   2   6   1       34.38       43.84      2.00 o 
   3   6   1       27.11       28.59      2.29 o 
   4   6   1       15.20       11.44      2.57 o 
   5   6   1        2.23       -4.86      4.86 o 
  -5   7   1       51.41       47.46      2.76 o 
  -4   7   1        0.82        2.00      4.00 o 
  -3   7   1       22.07       21.73      2.38 o 
  -2   7   1      386.15      348.80      9.43 o 
  -1   7   1     1893.55     1986.33     20.87 o 
   0   7   1     1185.10     1153.32     14.29 o 
   1   7   1      420.22      445.53      9.91 o 
   2   7   1      116.72      117.89      3.62 o 
   3   7   1      212.26      278.47      8.20 o 
   4   7   1       48.08       56.13      3.24 o 
   5   7   1        8.62       12.10      2.10 o 
  -5   8   1       64.20       41.93      2.67 o 
  -4   8   1       25.59       29.35      2.67 o 
  -3   8   1      207.98      233.68      7.05 o 
  -2   8   1     1358.34     1603.61     23.63 o 
  -1   8   1      156.30      164.01      4.76 o 
   0   8   1     2722.63     2476.37     22.68 o 
   1   8   1      222.11      208.71      6.29 o 
   2   8   1      929.22     1146.08     19.82 o 
   3   8   1        5.10        6.48      1.52 o 
   4   8   1       10.43       12.29      1.91 o 
   5   8   1      204.27      221.57      6.58 o 
  -5   9   1       56.53       50.41      2.57 o 
  -4   9   1      167.76      162.58      4.76 o 
  -3   9   1      245.63      266.74      7.91 o 
  -2   9   1        5.97        9.24      1.43 o 
  -1   9   1       11.51        6.39      1.24 o 
   0   9   1      331.38      304.29      8.48 o 
   1   9   1     1657.28     1846.53     22.20 o 
   2   9   1     1323.68     1573.88     24.30 o 
   3   9   1      276.80      286.38      8.29 o 
   4   9   1      306.77      336.22     10.39 o 
   5   9   1       30.54       37.83      2.38 o 
  -5  10   1       50.31       53.27      2.95 o 
  -4  10   1       89.85      102.92      4.10 o 
  -3  10   1       22.85       28.49      2.19 o 
  -2  10   1       22.24       30.02      1.91 o 
  -1  10   1      510.49      483.46     12.01 o 
   0  10   1      680.87      670.72     13.25 o 
   1  10   1     3075.00     3141.27     30.97 o 
   2  10   1       25.61       36.40      1.91 o 
   3  10   1        5.52        9.15      2.19 o 
   4  10   1      126.99      146.19      4.57 o 
   5  10   1        4.88       11.25      1.91 o 
  -5  11   1       16.31       16.68      1.91 o 
  -4  11   1        0.41        4.76      4.76 o 
  -3  11   1      767.21      797.95     22.20 o 
  -2  11   1      484.40      504.80     14.68 o 
  -1  11   1      695.87      718.94     15.15 o 
   0  11   1       92.86      108.07      3.43 o 
   1  11   1      378.77      404.74     11.44 o 
   2  11   1      146.13      158.39      4.86 o 
   3  11   1      168.52      189.46      5.62 o 
   4  11   1       39.80       44.31      3.24 o 
   5  11   1       39.76       47.55      2.67 o 
  -5  12   1       43.63       -0.86      3.05 o 
  -4  12   1        1.35       -1.33      4.76 o 
  -3  12   1      226.24      262.93      7.72 o 
  -2  12   1      573.94      569.32     16.30 o 
  -1  12   1       32.74       40.69      2.00 o 
   0  12   1      176.29      126.08      3.91 o 
   1  12   1      184.66      221.57      6.29 o 
   2  12   1      257.69       -2.67      3.05 o 
   3  12   1       45.26       -3.53      4.19 o 
   4  12   1       95.48       50.22      2.57 o 
   5  12   1       10.85        9.91      1.62 o 
  -5  13   1        0.49       -0.76      2.76 o 
  -4  13   1      182.63      177.26      5.43 o 
  -3  13   1      455.08      547.50     17.54 o 
  -2  13   1        5.55        2.86      1.43 o 
  -1  13   1       26.57       40.22      2.19 o 
   0  13   1      347.27      407.03     12.29 o 
   1  13   1      435.34      500.99     14.39 o 
   2  13   1       44.70       40.03      2.38 o 
   3  13   1       65.58       60.23      3.14 o 
   4  13   1      125.77       57.94      3.24 o 
   5  13   1       27.73       20.97      1.91 o 
  -5  14   1       60.24       53.56      2.48 o 
  -4  14   1        1.25        2.67      4.57 o 
  -3  14   1        3.62       -5.24      5.24 o 
  -2  14   1        0.88        1.52      4.10 o 
  -1  14   1       41.38       39.64      2.00 o 
   0  14   1      698.39      707.22     16.77 o 
   1  14   1      309.39      303.24      8.96 o 
   2  14   1      138.27      166.01      5.05 o 
   3  14   1       78.84       78.72      3.24 o 
   4  14   1      139.61      156.20      4.96 o 
   5  14   1        6.24        7.81      1.72 o 
  -4  15   1      153.12      153.05      5.05 o 
  -3  15   1      529.06      570.46     17.63 o 
  -2  15   1       69.29       68.43      3.34 o 
  -1  15   1      357.68      355.37     10.39 o 
   0  15   1       36.72       48.70      2.48 o 
   1  15   1       28.54       19.35      2.29 o 
   2  15   1        8.01        7.72      1.62 o 
   3  15   1      199.63      227.00      7.24 o 
   4  15   1        2.93        0.00      2.38 o 
  -4  16   1       19.26       17.82      2.38 o 
  -3  16   1        4.85        8.29      2.10 o 
  -2  16   1        0.35       -1.81      4.19 o 
  -1  16   1      424.66      391.87     11.53 o 
   0  16   1      760.32      775.36     19.92 o 
   1  16   1      193.30      184.50      6.00 o 
   2  16   1        2.78        4.10      1.81 o 
   3  16   1      141.82      137.14      4.67 o 
   4  16   1       27.44       34.12      2.19 o 
  -4  17   1        2.15        4.96      2.19 o 
  -3  17   1        0.61        1.43      1.43 o 
  -2  17   1      127.98        0.67      5.05 o 
  -1  17   1       92.57        0.57      4.38 o 
   0  17   1       78.90       82.05      3.05 o 
   1  17   1       14.90       14.68      2.19 o 
   2  17   1       38.82       38.79      2.48 o 
   3  17   1        4.79        3.34      1.33 o 
   4  17   1       32.27       -0.48      3.62 o 
  -4  18   1        4.01       -3.53      3.53 o 
  -3  18   1       76.20       41.26      2.76 o 
  -2  18   1       80.87      107.40      4.00 o 
  -1  18   1        0.37        0.57      4.19 o 
   0  18   1      218.35      237.30      7.81 o 
   1  18   1        1.22        2.38      1.81 o 
   2  18   1      113.96      110.36      3.91 o 
   3  18   1       10.99        9.15      2.00 o 
   4  18   1        7.98       -0.48      3.34 o 
  -4  19   1       66.86       -3.14      3.14 o 
  -3  19   1       29.29       35.26      2.67 o 
  -2  19   1        6.90        6.86      2.10 o 
  -1  19   1      122.67      134.28      4.48 o 
   0  19   1        7.65        9.05      1.81 o 
   1  19   1        9.79        8.20      1.91 o 
   2  19   1        4.82       10.01      2.00 o 
   3  19   1      148.64      174.97      5.05 o 
   4  19   1       35.80       35.83      2.57 o 
  -4  20   1       53.02       58.23      2.76 o 
  -3  20   1        1.53        5.62      1.91 o 
  -2  20   1      158.37      206.71      6.29 o 
  -1  20   1      131.95      149.05      4.67 o 
   0  20   1        9.85        8.39      1.91 o 
   1  20   1      131.03      147.05      4.57 o 
   2  20   1       32.25       37.07      2.67 o 
   3  20   1        6.33        4.19      1.81 o 
   4  20   1       19.60       19.16      1.91 o 
  -4  21   1        0.52        0.38      3.34 o 
  -3  21   1       22.61       30.31      2.29 o 
  -2  21   1       41.63       16.58      2.10 o 
  -1  21   1      223.93       -4.76      4.76 o 
   0  21   1       18.69       -4.67      4.67 o 
   1  21   1       32.47       35.17      2.67 o 
   2  21   1        1.56        2.67      4.00 o 
   3  21   1       55.76        2.29      3.34 o 
  -3  22   1        0.19        3.14      4.19 o 
  -2  22   1        3.37        4.00      4.67 o 
  -1  22   1       58.13       72.33      3.43 o 
   0  22   1      144.64      139.80      4.86 o 
   1  22   1       23.91       26.68      2.76 o 
   2  22   1        0.24       -3.91      5.15 o 
   3  22   1       36.39       -3.05      4.10 o 
  -3  23   1        1.04        3.24      1.81 o 
  -2  23   1       46.31       53.94      3.14 o 
  -1  23   1       10.34       10.96      2.10 o 
   0  23   1       68.02       28.30      2.10 o 
   1  23   1        5.85       12.20      2.00 o 
   2  23   1       90.59      120.94      4.29 o 
   3  23   1        9.44        6.00      1.81 o 
  -3  24   1        3.98        7.53      1.62 o 
  -2  24   1        9.76       14.29      2.29 o 
  -1  24   1        3.83        3.91      2.00 o 
   0  24   1       44.89       51.18      3.34 o 
   1  24   1      178.63      202.99      6.48 o 
   2  24   1        1.52        5.15      1.72 o 
   3  24   1        1.30       -2.76      3.91 o 
  -2  25   1        0.32       -4.00      4.00 o 
  -1  25   1       32.84       38.12      2.38 o 
   0  25   1       54.96       65.76      3.81 o 
   1  25   1        0.44        3.62      1.81 o 
   2  25   1       18.25       23.63      2.00 o 
  -2  26   1        0.67        1.33      1.72 o 
  -1  26   1        5.83       13.44      2.19 o 
   0  26   1       40.46       57.28      3.43 o 
   1  26   1       12.30       18.30      2.19 o 
   2  26   1        0.03       -3.43      3.43 o 
  -2  27   1       36.80       40.12      2.48 o 
  -1  27   1        1.56        1.81      1.81 o 
   0  27   1        1.83       -4.00      4.00 o 
   1  27   1       13.66       15.25      1.81 o 
   2  27   1       28.05       30.21      2.10 o 
  -1  28   1        0.33       -3.43      3.43 o 
   0  28   1       34.15       54.23      2.48 o 
   1  28   1        0.07        0.38      2.67 o 
  -4   0   2       46.97       73.48      3.43 o 
  -2   0   2      406.84      482.41     12.29 o 
   0   0   2     5299.14     4559.14     26.87 o 
   2   0   2     3253.74     3871.27     35.93 o 
   4   0   2      299.13      367.95     11.63 o 
  -5   1   2       34.40       41.17      3.05 o 
  -4   1   2       57.79       63.66      3.43 o 
  -3   1   2       85.37      116.65      3.81 o 
  -2   1   2     1529.25     1824.52     24.02 o 
  -1   1   2       87.66      108.64      3.34 o 
   0   1   2     1710.48     1605.04     14.58 o 
   1   1   2      128.79      132.18      4.10 o 
   2   1   2       26.30       25.16      1.81 o 
   3   1   2      171.27      192.32      5.24 o 
   4   1   2       26.79       41.65      3.34 o 
   5   1   2      354.13      380.63     11.72 o 
  -5   2   2      204.31      187.26      5.43 o 
  -4   2   2        2.53       -2.00      4.76 o 
  -3   2   2      303.58      327.35     10.01 o 
  -2   2   2       29.04       33.35      2.00 o 
  -1   2   2     2995.13     3248.20     25.73 o 
   0   2   2        5.37        6.39      1.24 o 
   1   2   2     3576.31     3594.52     27.45 o 
   2   2   2      288.54      396.07     11.34 o 
   3   2   2       79.67       84.63      3.53 o 
   4   2   2       18.62       18.68      2.76 o 
   5   2   2       32.76       46.79      3.53 o 
  -5   3   2       74.58       72.81      3.62 o 
  -4   3   2       35.83       35.07      2.67 o 
  -3   3   2      339.11      317.25      9.05 o 
  -2   3   2      175.11      159.06      4.96 o 
  -1   3   2     3152.51     3005.57     24.87 o 
   0   3   2       94.41       93.68      2.95 o 
   1   3   2       18.40       41.26      1.62 o 
   2   3   2       14.62       12.10      1.81 o 
   3   3   2       61.58       60.04      3.14 o 
   4   3   2        0.57        3.62      6.58 o 
   5   3   2       40.30       34.02      3.05 o 
  -5   4   2       79.32       66.42      3.53 o 
  -4   4   2       54.70       58.13      3.34 o 
  -3   4   2       46.21       52.70      2.38 o 
  -2   4   2       63.62       61.94      2.38 o 
  -1   4   2      294.45      314.11      8.01 o 
   0   4   2       14.30       16.77      1.43 o 
   1   4   2      340.23      298.57      8.20 o 
   2   4   2     1196.53     1326.29     20.97 o 
   3   4   2      103.88      125.51      4.10 o 
   4   4   2      290.34      383.49     11.05 o 
   5   4   2        6.95        6.29      2.48 o 
  -5   5   2        7.45        4.67      1.72 o 
  -4   5   2        0.59       -2.67      2.67 o 
  -3   5   2       63.57       81.00      3.05 o 
  -2   5   2     1112.62     1248.71     20.49 o 
  -1   5   2      342.36      315.25      8.48 o 
   0   5   2       99.68      112.07      3.43 o 
   1   5   2       14.22       17.82      1.43 o 
   2   5   2     1406.44     1463.90     22.40 o 
   3   5   2       39.30       52.32      3.14 o 
   4   5   2      197.36      282.09      8.58 o 
   5   5   2       54.88       65.19      3.72 o 
  -5   6   2      311.35      281.71      8.48 o 
  -4   6   2      214.07      242.25      7.43 o 
  -3   6   2       90.02      105.31      3.62 o 
  -2   6   2       20.13       40.22      2.00 o 
  -1   6   2       65.55       46.98      1.72 o 
   0   6   2     3409.70     3015.38     24.87 o 
   1   6   2      128.29      119.89      3.91 o 
   2   6   2      456.05      549.78     14.01 o 
   3   6   2      111.47      125.70      4.10 o 
   4   6   2      226.73      276.08      8.39 o 
   5   6   2        0.81       -0.57      5.81 o 
  -5   7   2       14.41       15.15      2.19 o 
  -4   7   2       60.36       57.08      3.43 o 
  -3   7   2       25.93       23.54      2.10 o 
  -2   7   2       72.87       70.71      2.48 o 
  -1   7   2      977.84     1001.79     15.92 o 
   0   7   2        8.64       10.48      1.33 o 
   1   7   2       33.86       53.56      1.91 o 
   2   7   2       73.58       79.10      2.76 o 
   3   7   2     1223.83     1519.56     29.07 o 
   4   7   2       11.64       13.72      2.10 o 
   5   7   2       29.54       33.35      2.67 o 
  -5   8   2       25.38       19.35      2.10 o 
  -4   8   2       37.76       46.32      2.76 o 
  -3   8   2      178.34      202.42      5.53 o 
  -2   8   2     1217.00     1294.27     22.49 o 
  -1   8   2       52.19       63.18      2.00 o 
   0   8   2       23.51       95.01      2.86 o 
   1   8   2     1048.57      844.74     15.06 o 
   2   8   2       17.90       13.25      1.43 o 
   3   8   2      146.49      131.42      4.38 o 
   4   8   2       12.42       15.06      2.10 o 
   5   8   2       60.94       71.76      3.05 o 
  -5   9   2        2.13        2.00      3.53 o 
  -4   9   2        0.53       -2.00      5.43 o 
  -3   9   2     1015.60     1102.43     25.73 o 
  -2   9   2     4099.62     4675.79     45.27 o 
  -1   9   2      393.26      455.63     11.63 o 
   0   9   2        9.09        8.39      1.24 o 
   1   9   2      124.70      112.64      3.34 o 
   2   9   2      363.93      379.48     10.86 o 
   3   9   2      168.68      199.84      6.10 o 
   4   9   2        2.42        4.76      2.00 o 
   5   9   2        1.65        1.91      1.91 o 
  -5  10   2       23.14        3.81      7.62 o 
  -4  10   2       57.73       55.27      3.34 o 
  -3  10   2       29.54       37.07      2.95 o 
  -2  10   2      292.07      318.30      9.63 o 
  -1  10   2      122.92      117.41      3.62 o 
   0  10   2     1439.00     1342.39     19.63 o 
   1  10   2        0.59       -2.38      3.34 o 
   2  10   2      107.69      108.07      3.34 o 
   3  10   2       13.14       16.30      2.29 o 
   4  10   2      127.64      140.00      4.67 o 
   5  10   2        0.04        2.29      1.81 o 
  -5  11   2        4.72        5.43      1.81 o 
  -4  11   2       23.17       13.44      1.33 o 
  -3  11   2      136.33      131.89      4.38 o 
  -2  11   2      368.53      401.40     12.20 o 
  -1  11   2      660.69      664.53     15.44 o 
   0  11   2     1160.30     1179.53     19.25 o 
   1  11   2       30.28       42.22      2.00 o 
   2  11   2       71.14        1.72      2.67 o 
   3  11   2      288.87      260.07     10.86 o 
   4  11   2      233.62      293.33      9.34 o 
   5  11   2        1.08        2.10      3.43 o 
  -5  12   2        0.53       -4.19      4.19 o 
  -4  12   2        2.60        0.00      4.00 o 
  -3  12   2      119.55      118.84      4.48 o 
  -2  12   2       67.68       42.22      2.38 o 
  -1  12   2      150.01      182.12      5.62 o 
   0  12   2     1520.48     1479.53     22.97 o 
   1  12   2      445.53      418.18     11.34 o 
   2  12   2       17.36       15.15      1.91 o 
   3  12   2       50.30       66.23      3.72 o 
   4  12   2      107.71      124.84      4.57 o 
   5  12   2        6.22        2.38      3.91 o 
  -5  13   2        1.66        0.38      1.52 o 
  -4  13   2       19.05       19.82      2.67 o 
  -3  13   2      459.42      552.26     17.15 o 
  -2  13   2        0.28       -1.52      1.52 o 
  -1  13   2       69.63       71.47      2.86 o 
   0  13   2      523.48      586.28     15.15 o 
   1  13   2      160.25      177.73      5.62 o 
   2  13   2       11.74       10.20      1.52 o 
   3  13   2      192.92      197.84      5.81 o 
   4  13   2        4.32        0.67      1.91 o 
   5  13   2        9.59       11.82      1.81 o 
  -5  14   2        1.19        2.67      1.72 o 
  -4  14   2       21.21       23.16      2.57 o 
  -3  14   2      205.20      245.78      8.10 o 
  -2  14   2       10.50       14.39      2.19 o 
  -1  14   2      119.65      114.93      3.62 o 
   0  14   2     1205.78     1157.51     22.49 o 
   1  14   2       60.78       78.05      3.14 o 
   2  14   2      171.80      193.36      6.00 o 
   3  14   2       76.74       81.67      3.34 o 
   4  14   2        0.66       -3.05      5.53 o 
   5  14   2       12.57       14.68      1.91 o 
  -4  15   2       67.52       67.76      3.72 o 
  -3  15   2        0.03        2.76      2.10 o 
  -2  15   2      200.01      207.28      6.48 o 
  -1  15   2        0.88        2.48      3.91 o 
   0  15   2      467.90      497.94     13.44 o 
   1  15   2       60.77       58.90      2.38 o 
   2  15   2      264.53      283.04      8.10 o 
   3  15   2       13.36       14.87      2.67 o 
   4  15   2       82.70       95.40      3.53 o 
  -4  16   2      271.30       -1.72      4.67 o 
  -3  16   2      486.79      581.23     18.30 o 
  -2  16   2        7.27        5.05      1.24 o 
  -1  16   2        1.74       -3.72      3.72 o 
   0  16   2      605.03       -3.43      3.43 o 
   1  16   2       60.70       73.86      3.14 o 
   2  16   2        2.25        2.38      1.24 o 
   3  16   2        3.94       -2.76      4.76 o 
   4  16   2       43.30       -2.19      3.91 o 
  -4  17   2       57.34       -1.62      4.29 o 
  -3  17   2       45.21       26.02      2.10 o 
  -2  17   2      266.69      315.06      9.34 o 
  -1  17   2        4.63       13.91      2.29 o 
   0  17   2      299.05      340.98     10.29 o 
   1  17   2       15.87       -4.00      4.00 o 
   2  17   2        1.59       -4.48      4.48 o 
   3  17   2       66.30       41.07      2.76 o 
   4  17   2       34.66       36.98      2.57 o 
  -4  18   2       26.23       20.68      2.38 o 
  -3  18   2        1.16        2.76      1.33 o 
  -2  18   2        0.09        1.43      2.10 o 
  -1  18   2      283.56      291.05      8.77 o 
   0  18   2        7.51        2.38      1.14 o 
   1  18   2      222.88        2.48      1.24 o 
   2  18   2        2.36        1.33      4.67 o 
   3  18   2        1.76       -2.67      4.67 o 
   4  18   2       48.24       48.13      2.76 o 
  -4  19   2       39.23       29.83      2.57 o 
  -3  19   2       10.27       10.48      2.00 o 
  -2  19   2       50.25       54.70      3.53 o 
  -1  19   2      234.94      114.46      6.00 o 
   0  19   2      279.54      218.33      7.72 o 
   1  19   2        9.28       11.82      2.67 o 
   2  19   2        0.61       -3.43      4.86 o 
   3  19   2       23.82       22.01      2.57 o 
   4  19   2       65.38       64.52      2.95 o 
  -4  20   2      136.01      142.95      4.38 o 
  -3  20   2       31.67       28.11      2.48 o 
  -2  20   2       11.35        5.62      6.39 o 
  -1  20   2      311.15      310.30     10.48 o 
   0  20   2      478.89      573.99     17.73 o 
   1  20   2        5.40        8.29      2.10 o 
   2  20   2      192.06      202.23      6.29 o 
   3  20   2       10.17       15.82      1.81 o 
   4  20   2        2.99        6.48      1.43 o 
  -3  21   2        5.85        9.53      1.72 o 
  -2  21   2      209.18      234.63      7.53 o 
  -1  21   2       44.69       46.22      2.86 o 
   0  21   2        0.12       -0.67      4.96 o 
   1  21   2       17.64       10.58      2.10 o 
   2  21   2        4.29        1.33      4.76 o 
   3  21   2        7.53       16.68      2.19 o 
  -3  22   2        2.96        3.53      4.00 o 
  -2  22   2       16.07       11.72      2.57 o 
  -1  22   2       20.39       21.06      2.86 o 
   0  22   2       78.75      107.78      4.29 o 
   1  22   2      114.42      127.13      4.96 o 
   2  22   2       55.96       90.06      3.91 o 
   3  22   2       12.01       12.87      2.00 o 
  -3  23   2       27.43       49.84      2.67 o 
  -2  23   2        0.30       -3.05      3.62 o 
  -1  23   2       10.42       16.30      2.00 o 
   0  23   2       41.03       49.27      3.43 o 
   1  23   2        0.00       -3.43      4.76 o 
   2  23   2        0.47        4.19      1.81 o 
   3  23   2        1.20        1.72      3.43 o 
  -3  24   2       52.16       71.09      2.95 o 
  -2  24   2       17.53       22.97      2.19 o 
  -1  24   2       34.78       48.89      3.14 o 
   0  24   2       14.50       46.79      3.34 o 
   1  24   2       44.64        2.57      1.91 o 
   2  24   2        4.51        3.81      1.62 o 
   3  24   2       21.35       17.92      1.81 o 
  -2  25   2      114.11      131.70      4.29 o 
  -1  25   2        6.49        8.10      1.72 o 
   0  25   2       57.28       62.61      3.62 o 
   1  25   2        1.87        4.57      1.72 o 
   2  25   2        7.79        9.43      1.43 o 
  -2  26   2        2.07       -4.00      4.00 o 
  -1  26   2        0.30        1.05      1.52 o 
   0  26   2        4.41        6.58      1.62 o 
   1  26   2       16.20       15.25      2.00 o 
   2  26   2      140.93      169.25      4.76 o 
  -1  27   2       28.67       35.36      2.19 o 
   0  27   2       55.26       56.04      2.86 o 
   1  27   2      153.70      179.64      5.15 o 
  -1  28   2        9.90       14.49      1.81 o 
   0  28   2        9.38       11.72      1.52 o 
   1  28   2       10.25       11.63      1.72 o 
  -5   0   3        8.52       -2.95      4.10 o 
  -3   0   3        4.54        5.34      1.62 o 
  -1   0   3      108.92      125.80      4.00 o 
   1   0   3      997.32      776.69     13.63 o 
   3   0   3       68.93       62.04      3.14 o 
   5   0   3      142.94      128.37      4.48 o 
  -5   1   3      155.35        1.72      1.14 o 
  -4   1   3      167.84      182.40      4.96 o 
  -3   1   3      134.77      140.57      4.19 o 
  -2   1   3       39.37       34.40      2.00 o 
  -1   1   3     1421.33     1487.44     18.87 o 
   0   1   3       35.11       34.98      1.62 o 
   1   1   3       27.82       33.55      1.81 o 
   2   1   3      976.23     1040.86     19.82 o 
   3   1   3       71.11       76.62      3.24 o 
   4   1   3      390.39      399.97     12.10 o 
   5   1   3      174.44      173.16      5.15 o 
  -5   2   3       73.31       68.52      3.43 o 
  -4   2   3      420.70      433.61     13.25 o 
  -3   2   3       32.57       37.07      2.57 o 
  -2   2   3        0.40        1.33      3.05 o 
  -1   2   3     1013.42     1049.16     15.72 o 
   0   2   3     7812.21     7259.37     42.98 o 
   1   2   3      681.61      711.22     13.44 o 
   2   2   3      890.32      837.78     17.82 o 
   3   2   3       23.23       31.35      2.67 o 
   4   2   3      263.60      301.24      8.67 o 
   5   2   3       16.37       18.01      2.95 o 
  -5   3   3       16.99       17.44      2.29 o 
  -4   3   3       75.63       80.72      3.43 o 
  -3   3   3      192.67      196.79      6.29 o 
  -2   3   3       96.52       91.30      3.05 o 
  -1   3   3     1220.16     1333.53     18.11 o 
   0   3   3     2294.76     2029.70     20.78 o 
   1   3   3      352.38      349.18      9.34 o 
   2   3   3      398.75      478.50     13.72 o 
   3   3   3       26.52       25.83      2.86 o 
   4   3   3     1361.52     1503.45     34.21 o 
   5   3   3       15.29       13.82      2.29 o 
  -5   4   3        3.83        4.38      1.62 o 
  -4   4   3       22.26       18.11      2.76 o 
  -3   4   3       26.39       29.92      2.10 o 
  -2   4   3       92.48       94.54      2.76 o 
  -1   4   3       71.28       90.92      2.76 o 
   0   4   3      609.15      491.08     10.39 o 
   1   4   3      432.01      346.61      9.72 o 
   2   4   3      344.84      306.39      9.63 o 
   3   4   3       68.76       68.04      3.43 o 
   4   4   3       66.16       69.00      3.72 o 
   5   4   3       81.82       86.44      3.43 o 
  -5   5   3      103.83      104.35      3.81 o 
  -4   5   3       12.62       13.91      2.76 o 
  -3   5   3      514.35      614.59     16.39 o 
  -2   5   3      365.84      360.23     10.48 o 
  -1   5   3     2038.91     2246.60     24.97 o 
   0   5   3      759.17      667.67     12.29 o 
   1   5   3        0.51        4.29      1.24 o 
   2   5   3     1007.48     1087.08     20.78 o 
   3   5   3        3.24        3.91      5.05 o 
   4   5   3      320.17      391.21     11.82 o 
   5   5   3        9.00       11.44      2.29 o 
  -5   6   3        8.83       15.72      2.10 o 
  -4   6   3      251.00      279.23      9.05 o 
  -3   6   3      211.59      230.34      6.77 o 
  -2   6   3        0.03       71.38      2.67 o 
  -1   6   3       71.81       57.85      2.10 o 
   0   6   3     5266.10     4746.22     36.12 o 
   1   6   3      308.02      272.37      7.72 o 
   2   6   3      612.87      659.76     16.58 o 
   3   6   3      703.03      858.27     23.16 o 
   4   6   3       11.19       15.92      2.86 o 
   5   6   3        5.13        0.57      5.43 o 
  -5   7   3       17.62       21.73      2.48 o 
  -4   7   3      364.11      373.00     11.15 o 
  -3   7   3      130.67      158.77      4.67 o 
  -2   7   3     1394.25     1410.06     24.59 o 
  -1   7   3      349.92      373.58     10.67 o 
   0   7   3      216.91      194.41      5.81 o 
   1   7   3      317.55      321.54      8.48 o 
   2   7   3       38.90       44.12      2.38 o 
   3   7   3       14.60       17.06      2.38 o 
   4   7   3      118.17      136.85      5.05 o 
   5   7   3       66.75       80.24      3.62 o 
  -5   8   3        9.44       11.25      2.00 o 
  -4   8   3        3.08        2.76      2.10 o 
  -3   8   3        3.74        5.34      5.91 o 
  -2   8   3        1.24        1.24      4.19 o 
  -1   8   3     1355.65     1398.05     21.82 o 
   0   8   3       20.05       13.63      1.33 o 
   1   8   3        4.43        0.57      3.72 o 
   2   8   3      818.63      835.87     19.35 o 
   3   8   3        0.07        3.53      4.19 o 
   4   8   3       21.42       25.45      2.86 o 
   5   8   3        7.56        9.72      2.38 o 
  -5   9   3        9.93        3.72      4.10 o 
  -4   9   3       89.92      103.50      4.19 o 
  -3   9   3       21.13       26.21      2.48 o 
  -2   9   3      328.65      330.50      9.82 o 
  -1   9   3       77.47       83.10      2.67 o 
   0   9   3        4.14        2.67      1.14 o 
   1   9   3        0.50       -1.05      3.05 o 
   2   9   3      620.19      638.79     17.44 o 
   3   9   3      257.33      283.04      8.48 o 
   4   9   3       11.45        6.96      1.43 o 
   5   9   3        0.83        1.33      3.62 o 
  -5  10   3       13.62       12.01      1.72 o 
  -4  10   3      136.96      143.24      4.86 o 
  -3  10   3      502.37      593.53     17.63 o 
  -2  10   3       43.06       51.65      2.86 o 
  -1  10   3      190.50      160.29      4.67 o 
   0  10   3     1435.77     1552.43     23.06 o 
   1  10   3     2657.56     2692.60     32.88 o 
   2  10   3      476.26      520.81     14.39 o 
   3  10   3      266.58      311.06      9.91 o 
   4  10   3        0.82        0.00      5.43 o 
   5  10   3        4.84        1.24      3.43 o 
  -5  11   3       40.79       35.26      2.38 o 
  -4  11   3        9.27        9.53      2.76 o 
  -3  11   3       26.55       18.20      2.57 o 
  -2  11   3      128.22      122.27      3.53 o 
  -1  11   3      277.32      292.38      8.58 o 
   0  11   3      134.24      142.00      4.29 o 
   1  11   3        3.09        3.91      1.62 o 
   2  11   3       71.99       85.96      3.53 o 
   3  11   3       70.45       80.91      3.81 o 
   4  11   3       97.85      117.60      4.57 o 
   5  11   3       87.96      103.21      3.53 o 
  -5  12   3        7.48        8.86      1.81 o 
  -4  12   3       54.12       73.00      3.24 o 
  -3  12   3      888.68      989.78     26.78 o 
  -2  12   3        0.30       -2.67      4.29 o 
  -1  12   3      141.67      176.50      5.05 o 
   0  12   3       45.57       29.07      1.91 o 
   1  12   3       65.89       74.14      2.57 o 
   2  12   3      866.69      884.86     22.49 o 
   3  12   3        7.56        5.24      1.91 o 
   4  12   3        0.07        1.91      5.15 o 
   5  12   3        7.38        4.67      1.81 o 
  -5  13   3       10.83       13.34      1.62 o 
  -4  13   3      199.67      201.27      6.29 o 
  -3  13   3       73.66       66.90      3.43 o 
  -2  13   3      189.70      166.49      5.15 o 
  -1  13   3        0.16       -4.19      4.19 o 
   0  13   3       60.29       49.75      2.57 o 
   1  13   3        0.56       -4.19      4.19 o 
   2  13   3      183.87      181.74      5.62 o 
   3  13   3        0.45        0.67      4.67 o 
   4  13   3      103.11      104.73      4.29 o 
  -4  14   3       71.68       52.22      3.05 o 
  -3  14   3      147.13      165.35      4.86 o 
  -2  14   3      582.78      585.14     17.44 o 
  -1  14   3        2.83        2.00      1.52 o 
   0  14   3        0.68       -1.43      3.72 o 
   1  14   3      144.69      127.32      4.00 o 
   2  14   3      170.31      191.27      5.43 o 
   3  14   3        0.27       -2.00      4.76 o 
   4  14   3        0.55        1.72      1.72 o 
  -4  15   3        1.78        0.57      4.00 o 
  -3  15   3      119.66      100.83      4.10 o 
  -2  15   3      713.42      736.86     19.54 o 
  -1  15   3      945.36      930.89     23.35 o 
   0  15   3       38.77       51.56      2.57 o 
   1  15   3      227.84      222.53      7.05 o 
   2  15   3       72.00       85.10      3.81 o 
   3  15   3       82.40       92.35      4.00 o 
   4  15   3        0.83       -1.62      3.24 o 
  -4  16   3        0.29        2.67      3.24 o 
  -3  16   3      228.85      263.12      7.62 o 
  -2  16   3      231.07      248.35      7.81 o 
  -1  16   3      670.29      713.13     21.44 o 
   0  16   3        2.97       -1.14      4.38 o 
   1  16   3      536.71       -4.67      4.67 o 
   2  16   3       70.10       -5.34      5.34 o 
   3  16   3       40.82       16.68      2.00 o 
   4  16   3        9.39        8.67      2.10 o 
  -4  17   3        5.23        1.52      4.96 o 
  -3  17   3       42.07       46.98      3.43 o 
  -2  17   3      174.95      195.94      6.10 o 
  -1  17   3      264.58      273.51      8.58 o 
   0  17   3      250.62      257.21      7.62 o 
   1  17   3       46.14       60.71      3.05 o 
   2  17   3      265.32      287.14      8.86 o 
   3  17   3        9.30       17.73      2.67 o 
   4  17   3       15.88       18.01      2.38 o 
  -4  18   3        2.06        4.38      1.72 o 
  -3  18   3       13.00       13.25      2.67 o 
  -2  18   3       91.15       88.72      4.19 o 
  -1  18   3       34.15       33.83      2.57 o 
   0  18   3        6.01       12.58      2.48 o 
   1  18   3        9.08        7.15      1.91 o 
   2  18   3        4.66        5.53      2.10 o 
   3  18   3       12.23        8.96      1.91 o 
   4  18   3        8.27        5.15      1.72 o 
  -4  19   3       30.26       46.89      2.29 o 
  -3  19   3       10.03       11.91      2.48 o 
  -2  19   3       49.08       60.32      3.53 o 
  -1  19   3      219.48      243.40      6.77 o 
   0  19   3       38.50       41.74      3.34 o 
   1  19   3       53.61       51.46      3.43 o 
   2  19   3       65.60       65.85      3.43 o 
   3  19   3       97.00      107.21      4.29 o 
   4  19   3       11.07       14.58      1.91 o 
  -3  20   3       22.56       25.06      2.29 o 
  -2  20   3       48.82       52.99      3.53 o 
  -1  20   3       34.51       52.70      3.53 o 
   0  20   3       47.25       54.51      3.43 o 
   1  20   3       65.84       55.08      3.53 o 
   2  20   3        1.75        2.10      4.76 o 
   3  20   3       29.69       45.08      2.86 o 
  -3  21   3      105.21      121.89      4.19 o 
  -2  21   3        6.66        8.10      2.00 o 
  -1  21   3      145.48      164.87      4.96 o 
   0  21   3       63.49       73.57      3.53 o 
   1  21   3       27.13       28.88      2.86 o 
   2  21   3      105.52      125.89      4.67 o 
   3  21   3       88.66       93.49      3.62 o 
  -3  22   3        2.04       -1.81      4.57 o 
  -2  22   3        7.58        6.86      1.91 o 
  -1  22   3      124.12      141.81      4.86 o 
   0  22   3      235.85      255.12      7.72 o 
   1  22   3       38.92       50.41      3.43 o 
   2  22   3        6.52        8.77      2.48 o 
   3  22   3       37.37       49.27      2.67 o 
  -3  23   3       17.41       23.35      1.91 o 
  -2  23   3       25.21       30.31      2.29 o 
  -1  23   3      110.42      128.56      4.57 o 
   0  23   3       62.09       69.00      3.34 o 
   1  23   3       33.42       38.60      2.57 o 
   2  23   3       15.11        7.91      2.29 o 
   3  23   3       13.23       13.82      1.91 o 
  -2  24   3        5.37        8.10      1.52 o 
  -1  24   3        3.64       -4.19      4.86 o 
   0  24   3        0.13       -0.67      1.91 o 
   1  24   3       66.20       73.95      3.62 o 
   2  24   3        4.92        4.00      2.00 o 
  -2  25   3        2.19       -0.48      3.43 o 
  -1  25   3       14.85       21.63      2.19 o 
   0  25   3        0.03        2.29      3.43 o 
   1  25   3       18.35       19.35      2.19 o 
   2  25   3        2.92        6.48      1.33 o 
  -2  26   3       23.57       26.97      2.10 o 
  -1  26   3        1.37        1.91      1.91 o 
   0  26   3       57.76       62.52      3.05 o 
   1  26   3       49.17       79.77      3.24 o 
   2  26   3        0.03       -0.38      1.43 o 
  -1  27   3        2.30        5.43      1.52 o 
   0  27   3        1.98        2.95      1.24 o 
   1  27   3        4.65        2.29      1.52 o 
   0  28   3       37.11       48.70      2.38 o 
  -4   0   4      136.34      170.11      5.15 o 
  -2   0   4      177.09      183.17      5.34 o 
   0   0   4       15.30       10.48      1.52 o 
   2   0   4       12.93        5.34      1.62 o 
   4   0   4      510.61      493.46     15.82 o 
  -5   1   4       88.42       79.96      3.14 o 
  -4   1   4        3.31        5.05      2.19 o 
  -3   1   4       57.68       72.71      2.95 o 
  -2   1   4     1156.16     1383.18     24.78 o 
  -1   1   4       61.43       52.03      2.00 o 
   0   1   4      221.22      181.07      5.72 o 
   1   1   4      781.73      719.42     14.96 o 
   2   1   4       90.09      115.69      3.34 o 
   3   1   4      411.93      452.48     13.44 o 
   4   1   4       15.41       22.20      2.86 o 
   5   1   4      142.21      140.19      4.67 o 
  -5   2   4      108.86      108.83      3.62 o 
  -4   2   4       48.30       71.86      3.62 o 
  -3   2   4      294.44      356.04     10.48 o 
  -2   2   4      725.61      923.36     19.92 o 
  -1   2   4      756.34      804.71     15.92 o 
   0   2   4      939.15      863.13     15.53 o 
   1   2   4     7425.82     6899.80     50.51 o 
   2   2   4      446.75      444.48     12.29 o 
   3   2   4        1.36        4.76      2.38 o 
   4   2   4       32.18       32.97      2.86 o 
   5   2   4       72.90       83.96      3.62 o 
  -5   3   4      197.43      191.74      5.62 o 
  -4   3   4      162.86      205.47      6.39 o 
  -3   3   4      632.96      764.59     21.54 o 
  -2   3   4        3.28        0.38      3.62 o 
  -1   3   4        5.53       12.67      1.43 o 
   0   3   4      176.44      147.05      4.48 o 
   1   3   4     1313.32     1323.05     20.87 o 
   2   3   4       96.22       84.25      3.05 o 
   3   3   4      295.14      318.11      9.15 o 
   4   3   4      136.59      139.52      5.15 o 
   5   3   4       24.89       36.79      2.57 o 
  -5   4   4       21.18       22.59      2.48 o 
  -4   4   4       82.89       91.96      4.29 o 
  -3   4   4        0.23        0.00      4.10 o 
  -2   4   4       82.01       92.54      2.86 o 
  -1   4   4       42.59       34.69      1.81 o 
   0   4   4       50.86       73.48      2.38 o 
   1   4   4      234.63      223.86      6.58 o 
   2   4   4       12.36       10.58      1.81 o 
   3   4   4      437.67      470.97     14.29 o 
   4   4   4      605.55      648.32     19.82 o 
   5   4   4      127.04      155.72      4.57 o 
  -5   5   4        0.77       -1.43      2.00 o 
  -4   5   4      120.73      151.72      4.86 o 
  -3   5   4       16.81        0.00      6.58 o 
  -2   5   4      394.14      384.06     11.44 o 
  -1   5   4        4.23       11.82      1.52 o 
   0   5   4     3442.48     3153.85     31.26 o 
   1   5   4      417.31      410.55     12.10 o 
   2   5   4      193.67      191.84      5.34 o 
   3   5   4        0.40        3.14      5.62 o 
   4   5   4       45.21       45.36      3.62 o 
   5   5   4       24.10       22.87      2.48 o 
  -5   6   4       20.10       13.25      1.91 o 
  -4   6   4      112.00      119.22      4.86 o 
  -3   6   4      138.77      144.67      4.29 o 
  -2   6   4      136.45      158.77      4.86 o 
  -1   6   4     3133.81     3605.29     36.40 o 
   0   6   4     1108.21     1072.89     18.30 o 
   1   6   4       51.76       36.69      2.00 o 
   2   6   4       51.76       46.79      2.67 o 
   3   6   4      132.35      144.67      4.48 o 
   4   6   4      134.53      155.43      5.15 o 
   5   6   4        7.57        1.43      5.24 o 
  -5   7   4       11.66       15.44      1.81 o 
  -4   7   4        7.59       10.96      2.10 o 
  -3   7   4      205.60      222.43      6.96 o 
  -2   7   4       69.46       71.38      2.76 o 
  -1   7   4      296.00      225.00      6.58 o 
   0   7   4     1448.28     1501.64     22.40 o 
   1   7   4       96.74       78.62      2.48 o 
   2   7   4      108.79      139.90      4.19 o 
   3   7   4     1305.29     1483.25     32.02 o 
   4   7   4       28.55       30.21      2.86 o 
   5   7   4      120.32      160.77      5.05 o 
  -5   8   4      118.49      125.70      3.91 o 
  -4   8   4       43.53       44.12      3.43 o 
  -3   8   4       11.31       12.96      2.57 o 
  -2   8   4        6.89        3.91      4.38 o 
  -1   8   4        0.68        3.72      1.52 o 
   0   8   4      101.21      100.83      2.95 o 
   1   8   4      699.42      677.11     16.39 o 
   2   8   4        1.57        0.00      4.38 o 
   3   8   4      964.31      968.34     26.49 o 
   4   8   4      210.07      217.66      6.19 o 
   5   8   4       24.78       36.02      2.57 o 
  -5   9   4        1.58        0.76      3.62 o 
  -4   9   4        1.10        0.00      4.67 o 
  -3   9   4      190.73      199.84      5.91 o 
  -2   9   4       35.06       40.41      2.57 o 
  -1   9   4     1534.20     1484.87     25.06 o 
   0   9   4     1103.46     1033.05     19.73 o 
   1   9   4       18.17       19.92      2.00 o 
   2   9   4       23.62       29.64      2.57 o 
   3   9   4       30.44       36.98      3.34 o 
   4   9   4       16.46       17.54      2.67 o 
   5   9   4       12.26       10.01      2.00 o 
  -5  10   4       36.95       37.26      2.19 o 
  -4  10   4        1.59        5.34      2.00 o 
  -3  10   4      597.52     1010.65     23.44 o 
  -2  10   4      261.28        3.24      1.05 o 
  -1  10   4      365.81      399.88     12.01 o 
   0  10   4       55.82       46.03      2.38 o 
   1  10   4       99.52       94.54      2.95 o 
   2  10   4      498.52      500.90     14.49 o 
   3  10   4        3.43        5.43      2.00 o 
   4  10   4        9.49        6.58      2.67 o 
   5  10   4       36.20       29.07      2.19 o 
  -5  11   4        0.03       -0.67      2.76 o 
  -4  11   4       28.34       28.40      2.57 o 
  -3  11   4     1176.71     1299.22     30.78 o 
  -2  11   4      734.25      731.90     20.68 o 
  -1  11   4      373.35      379.29     11.91 o 
   0  11   4      252.64      235.58      7.62 o 
   1  11   4       31.19       20.68      1.81 o 
   2  11   4      201.19      215.57      6.29 o 
   3  11   4        7.03       11.63      2.00 o 
   4  11   4      106.75      149.33      5.05 o 
   5  11   4       10.38       10.67      1.62 o 
  -4  12   4       98.96      105.40      4.38 o 
  -3  12   4        6.74        4.19      5.53 o 
  -2  12   4      135.20      133.80      4.10 o 
  -1  12   4        1.24       -4.38      4.38 o 
   0  12   4      279.78      281.42      8.58 o 
   1  12   4      489.11      539.49     14.77 o 
   2  12   4       35.85       38.22      2.38 o 
   3  12   4      187.81      212.42      6.86 o 
   4  12   4        6.18        4.86      2.48 o 
  -4  13   4        3.61        2.95      4.67 o 
  -3  13   4       40.71       45.74      2.86 o 
  -2  13   4       60.97       66.04      3.05 o 
  -1  13   4      731.59      758.59     20.30 o 
   0  13   4        9.13       12.10      1.91 o 
   1  13   4      303.01      327.64      9.91 o 
   2  13   4        4.43        4.96      2.48 o 
   3  13   4       40.78       43.65      2.76 o 
   4  13   4        0.94       -2.95      4.10 o 
  -4  14   4       87.95      103.97      3.81 o 
  -3  14   4       17.24       19.63      2.76 o 
  -2  14   4      147.82       13.53      2.57 o 
  -1  14   4        9.22        1.72      9.43 o 
   0  14   4       33.05       34.50      2.10 o 
   1  14   4       14.86       10.58      2.19 o 
   2  14   4      886.80      938.61     25.06 o 
   3  14   4       51.87       54.89      3.43 o 
   4  14   4       13.86       13.15      1.62 o 
  -4  15   4       15.57       13.34      2.10 o 
  -3  15   4        0.78        2.10      5.53 o 
  -2  15   4      118.45      135.42      4.67 o 
  -1  15   4      107.19      128.85      4.19 o 
   0  15   4       43.05      451.05     14.68 o 
   1  15   4      621.50      954.90     21.35 o 
   2  15   4      209.65      245.87      7.34 o 
   3  15   4        0.92       -4.76      4.76 o 
   4  15   4       78.16       89.20      3.53 o 
  -4  16   4      103.58      101.02      3.81 o 
  -3  16   4       17.44       16.11      2.00 o 
  -2  16   4        1.76        1.33      2.76 o 
  -1  16   4       48.58        1.24      2.48 o 
   0  16   4       86.18       -0.57      4.19 o 
   1  16   4      230.89       -0.67      4.38 o 
   2  16   4       50.99       52.89      3.43 o 
   3  16   4        1.73       -1.33      4.67 o 
   4  16   4        0.27        0.95      3.24 o 
  -4  17   4        0.29       -3.43      3.81 o 
  -3  17   4        0.38        0.67      1.91 o 
  -2  17   4        3.27       -1.43      4.86 o 
  -1  17   4      637.46      685.02     19.73 o 
   0  17   4       33.35       38.88      2.57 o 
   1  17   4       15.94       17.15      2.67 o 
   2  17   4       67.15       68.90      3.53 o 
   3  17   4       64.38       60.42      3.14 o 
   4  17   4        4.04        5.72      1.62 o 
  -4  18   4       33.73       31.35      2.29 o 
  -3  18   4       27.58       29.54      2.48 o 
  -2  18   4       63.06       65.19      3.43 o 
  -1  18   4      194.99      198.51      6.10 o 
   0  18   4        0.73        2.00      4.00 o 
   1  18   4      106.64      114.74      4.10 o 
   2  18   4        0.38        2.10      3.43 o 
   3  18   4       76.67       93.97      3.62 o 
   4  18   4       35.65       51.65      2.57 o 
  -3  19   4        3.16       -1.14      4.00 o 
  -2  19   4       15.77       16.49      2.76 o 
  -1  19   4       52.40       65.66      3.43 o 
   0  19   4       38.37       36.79      2.76 o 
   1  19   4       25.09       30.31      2.76 o 
   2  19   4        3.89        3.34      2.00 o 
   3  19   4        1.54        1.14      3.34 o 
  -3  20   4       18.49       25.45      2.10 o 
  -2  20   4       16.90       19.35      2.67 o 
  -1  20   4        0.80        1.43      2.10 o 
   0  20   4      100.08      113.12      4.19 o 
   1  20   4        0.07        2.76      3.43 o 
   2  20   4      119.72      127.89      4.57 o 
   3  20   4        7.93        6.67      1.52 o 
  -3  21   4        0.42        2.29      3.24 o 
  -2  21   4       98.10      110.26      4.38 o 
  -1  21   4      141.03      147.43      4.86 o 
   0  21   4       85.88      100.06      4.19 o 
   1  21   4        1.55        3.43      4.76 o 
   2  21   4        0.78       -1.91      4.38 o 
   3  21   4       13.35       11.82      2.29 o 
  -3  22   4        8.24       12.10      1.91 o 
  -2  22   4        4.82        5.15      1.72 o 
  -1  22   4        4.08        5.91      2.00 o 
   0  22   4        6.47       10.86      2.00 o 
   1  22   4       20.26       17.06      2.67 o 
   2  22   4       16.30       21.82      2.29 o 
   3  22   4        8.37       11.63      1.52 o 
  -2  23   4       14.05       15.82      2.00 o 
  -1  23   4       32.90       36.79      3.05 o 
   0  23   4       11.86       16.68      2.57 o 
   1  23   4       46.95       59.37      3.05 o 
   2  23   4        0.34       -3.05      4.10 o 
  -2  24   4        3.47        3.05      3.91 o 
  -1  24   4        8.98        3.81      5.53 o 
   0  24   4       11.48       18.68      2.29 o 
   1  24   4       37.69       50.51      2.76 o 
   2  24   4       21.04       24.87      2.19 o 
  -2  25   4       32.99       46.60      2.19 o 
  -1  25   4        0.00        1.91      1.43 o 
   0  25   4        6.67        7.15      1.52 o 
   1  25   4        6.53       10.39      1.91 o 
   2  25   4       19.04       19.35      2.19 o 
  -1  26   4        1.38        0.00      3.62 o 
   0  26   4        0.30       -1.72      3.05 o 
   1  26   4        2.33        3.91      1.62 o 
   0  27   4        7.19        7.05      1.81 o 
  -5   0   5       90.74       98.06      3.53 o 
  -3   0   5      324.06      387.20     11.72 o 
  -1   0   5      113.76      166.58      4.86 o 
   1   0   5       37.29       24.68      1.91 o 
   3   0   5      490.91      437.52     12.10 o 
   5   0   5      222.93      222.24      6.48 o 
  -5   1   5       81.26       89.01      3.53 o 
  -4   1   5       28.02       32.69      2.76 o 
  -3   1   5      198.31      252.26      7.72 o 
  -2   1   5      438.94      543.59     14.58 o 
  -1   1   5     2879.90     3082.57     35.45 o 
   0   1   5       56.36       56.99      2.29 o 
   1   1   5       10.50       10.86      1.52 o 
   2   1   5       20.99       24.78      2.00 o 
   3   1   5      104.73       97.02      3.81 o 
   4   1   5       73.33       95.11      4.19 o 
   5   1   5       20.65       19.25      2.10 o 
  -5   2   5       12.86       16.39      1.81 o 
  -4   2   5       73.66       88.15      4.19 o 
  -3   2   5        0.11        3.81      5.15 o 
  -2   2   5      388.90      471.07     13.63 o 
  -1   2   5      305.25      406.36     11.34 o 
   0   2   5      145.88      108.93      3.43 o 
   1   2   5      107.64      145.90      4.57 o 
   2   2   5      822.96      817.20     21.06 o 
   3   2   5        3.14        5.24      2.00 o 
   4   2   5        8.30        3.53      6.96 o 
   5   2   5       49.14       48.89      2.57 o 
  -5   3   5       17.03       20.97      2.19 o 
  -4   3   5       45.12       36.79      3.43 o 
  -3   3   5       51.56       58.23      3.24 o 
  -2   3   5      194.15      188.50      5.34 o 
  -1   3   5      822.78      918.98     19.35 o 
   0   3   5     1353.61     1459.14     23.16 o 
   1   3   5      377.08      437.14     11.72 o 
   2   3   5      119.88      150.67      4.57 o 
   3   3   5        0.08        3.24      5.24 o 
   4   3   5      386.66        3.53      5.53 o 
   5   3   5        3.71       -2.95      3.34 o 
  -5   4   5       40.16       45.46      2.57 o 
  -4   4   5       31.32       36.02      3.43 o 
  -3   4   5      229.20      258.55      8.48 o 
  -2   4   5       11.39       10.86      2.00 o 
  -1   4   5       53.59       55.66      2.29 o 
   0   4   5        8.41       16.87      1.72 o 
   1   4   5       30.36       38.31      2.00 o 
   2   4   5      584.85      670.15     19.25 o 
   3   4   5      248.30      247.21      7.24 o 
   4   4   5       54.34       59.18      3.43 o 
   5   4   5       20.09       -2.86      3.24 o 
  -5   5   5        1.65        2.00      1.62 o 
  -4   5   5       54.83       69.19      3.43 o 
  -3   5   5        1.44        2.57      2.00 o 
  -2   5   5        0.23        2.00      4.00 o 
  -1   5   5      936.98      922.98     19.63 o 
   0   5   5      122.94      119.12      3.62 o 
   1   5   5      334.12      296.19      8.96 o 
   2   5   5       23.25       29.64      2.67 o 
   3   5   5        6.70        4.10      6.10 o 
   4   5   5       12.00        4.76      5.53 o 
   5   5   5       44.07       53.37      2.76 o 
  -5   6   5       46.79       37.45      2.38 o 
  -4   6   5      170.76      212.42      6.19 o 
  -3   6   5      721.89      840.26     24.49 o 
  -2   6   5      157.41      184.69      5.62 o 
  -1   6   5       26.13       28.49      2.00 o 
   0   6   5      583.95      555.88     14.49 o 
   1   6   5      441.35      300.29      9.15 o 
   2   6   5      294.20      316.97     10.20 o 
   3   6   5       51.08       52.61      3.43 o 
   4   6   5       33.46       47.36      3.43 o 
   5   6   5       11.05       12.48      2.29 o 
  -5   7   5       37.81       43.17      2.19 o 
  -4   7   5      472.47      550.36     16.11 o 
  -3   7   5      209.64      216.14      6.77 o 
  -2   7   5      174.08      186.79      5.81 o 
  -1   7   5      156.80      136.95      4.19 o 
   0   7   5      738.15      796.52     17.92 o 
   1   7   5       30.52       29.64      2.19 o 
   2   7   5        0.34        3.81      4.38 o 
   3   7   5      216.72      229.01      6.96 o 
   4   7   5        2.38        1.33      5.43 o 
   5   7   5       11.36       11.63      1.81 o 
  -5   8   5        5.78        5.24      1.43 o 
  -4   8   5        7.73       13.06      2.57 o 
  -3   8   5      109.92      130.66      4.76 o 
  -2   8   5       93.50      104.45      3.91 o 
  -1   8   5       62.78       58.32      2.67 o 
   0   8   5      244.23      259.41      7.81 o 
   1   8   5       79.54       84.15      3.14 o 
   2   8   5     1115.78     1094.23     25.73 o 
   3   8   5      375.67      417.70     12.48 o 
   4   8   5        0.39       -2.00      4.57 o 
   5   8   5        0.91       -3.43      3.72 o 
  -5   9   5       49.50       48.41      2.29 o 
  -4   9   5       31.71       31.54      2.57 o 
  -3   9   5        0.54        0.67      4.86 o 
  -2   9   5       50.40       65.85      2.86 o 
  -1   9   5      177.57      149.33      4.76 o 
   0   9   5        1.91        2.57      3.53 o 
   1   9   5      132.54      139.61      4.29 o 
   2   9   5       21.36       27.16      2.29 o 
   3   9   5        0.99        4.19      5.53 o 
   4   9   5      103.59      120.36      4.48 o 
  -4  10   5       29.41       44.70      3.05 o 
  -3  10   5      302.47      351.66     10.39 o 
  -2  10   5       61.29       89.01      3.62 o 
  -1  10   5      170.43      162.20      5.05 o 
   0  10   5        0.94        0.00      4.19 o 
   1  10   5      454.17      462.87     13.53 o 
   2  10   5       44.39       42.03      2.95 o 
   3  10   5      264.61      282.47      9.05 o 
   4  10   5       36.69       51.46      3.05 o 
  -4  11   5        0.55        0.00      3.53 o 
  -3  11   5      238.93      267.60      8.29 o 
  -2  11   5       44.04       45.36      3.14 o 
  -1  11   5       52.62       65.19      3.24 o 
   0  11   5       67.40       69.09      3.05 o 
   1  11   5        7.49        5.91      1.62 o 
   2  11   5      725.87      775.84     23.25 o 
   3  11   5      104.60      108.36      4.19 o 
   4  11   5        9.84       10.39      2.29 o 
  -4  12   5        3.90        4.48      2.19 o 
  -3  12   5       10.45       17.34      2.76 o 
  -2  12   5      313.35      383.96     10.86 o 
  -1  12   5        0.01        0.00      3.91 o 
   0  12   5      224.31      205.28      5.91 o 
   1  12   5      261.77      252.83      7.43 o 
   2  12   5      793.73      851.79     24.21 o 
   3  12   5       44.92       46.03      3.43 o 
   4  12   5       26.24       23.35      2.76 o 
  -4  13   5        2.26        1.05      4.67 o 
  -3  13   5       38.77       46.89      3.43 o 
  -2  13   5      673.48      731.24     19.82 o 
  -1  13   5       52.79       56.70      4.10 o 
   0  13   5      388.60       -5.62      6.77 o 
   1  13   5       59.34       61.66      2.95 o 
   2  13   5       23.71       25.64      2.67 o 
   3  13   5       12.26       12.87      2.00 o 
   4  13   5       90.94      105.50      3.53 o 
  -4  14   5       42.47       48.03      2.86 o 
  -3  14   5       24.13       26.40      2.67 o 
  -2  14   5        1.80       -0.67      4.76 o 
  -1  14   5       90.53       83.86      3.72 o 
   0  14   5       73.83       76.05      3.53 o 
   1  14   5      178.39      168.68      4.96 o 
   2  14   5       23.87       35.64      2.76 o 
   3  14   5        7.41        6.00      2.00 o 
   4  14   5      165.10      174.88      5.24 o 
  -4  15   5        2.96       -3.53      4.00 o 
  -3  15   5       23.28       33.26      2.57 o 
  -2  15   5      142.55      157.82      4.86 o 
  -1  15   5       34.37       33.93      2.57 o 
   0  15   5       32.21       23.25      2.48 o 
   1  15   5      202.56      218.33      6.48 o 
   2  15   5        3.56       11.82      2.10 o 
   3  15   5      101.36      117.12      3.91 o 
   4  15   5       31.97       37.93      2.57 o 
  -4  16   5       11.17       12.01      2.00 o 
  -3  16   5        8.03        9.91      2.48 o 
  -2  16   5        4.38        0.67      5.62 o 
  -1  16   5        1.06        2.67      3.43 o 
   0  16   5       74.55       87.77      4.00 o 
   1  16   5       20.42       20.97      2.67 o 
   2  16   5        7.18        3.53      5.62 o 
   3  16   5       13.65       13.06      2.48 o 
   4  16   5       10.96        9.53      1.91 o 
  -4  17   5       15.33       17.92      1.72 o 
  -3  17   5       58.74       66.52      3.53 o 
  -2  17   5      103.01      126.27      4.76 o 
  -1  17   5       32.90       34.59      2.76 o 
   0  17   5      169.91      167.54      4.76 o 
   1  17   5        3.77       -1.43      5.53 o 
   2  17   5        1.38       -4.86      4.86 o 
   3  17   5       53.67       64.23      3.53 o 
   4  17   5      169.91      191.17      5.91 o 
  -3  18   5        7.48        9.82      2.19 o 
  -2  18   5        6.73        7.34      2.00 o 
  -1  18   5       30.25       36.79      2.76 o 
   0  18   5      163.83      168.20      4.86 o 
   1  18   5      159.91      181.26      5.62 o 
   2  18   5       37.46       45.08      3.34 o 
   3  18   5       28.47       31.45      2.10 o 
  -3  19   5        4.61        3.53      4.00 o 
  -2  19   5       47.94       47.27      3.24 o 
  -1  19   5       22.18       26.78      2.76 o 
   0  19   5      526.54      637.84     18.68 o 
   1  19   5      243.67      281.04      8.96 o 
   2  19   5        6.28        9.53      1.91 o 
   3  19   5       14.28       16.30      2.38 o 
  -3  20   5        2.93        2.19      1.81 o 
  -2  20   5        2.09        0.57      1.81 o 
  -1  20   5       11.35        6.00      1.33 o 
   0  20   5       31.41       32.69      2.76 o 
   1  20   5        7.69       10.01      2.00 o 
   2  20   5       44.64       47.55      2.95 o 
   3  20   5        5.04        8.96      1.72 o 
  -3  21   5        0.14       -0.38      3.43 o 
  -2  21   5        7.33       10.01      2.19 o 
  -1  21   5       10.00       18.58      1.91 o 
   0  21   5       19.36       21.06      2.67 o 
   1  21   5       16.89       15.82      2.57 o 
   2  21   5        2.34        0.57      3.81 o 
   3  21   5        1.26       -0.76      3.34 o 
  -2  22   5        0.99       -0.48      4.00 o 
  -1  22   5        6.62        3.62      4.76 o 
   0  22   5       19.02       19.92      2.48 o 
   1  22   5        4.26        1.14      5.34 o 
   2  22   5       55.69       55.08      2.95 o 
  -2  23   5        7.77       12.48      1.72 o 
  -1  23   5        1.11        1.05      1.62 o 
   0  23   5       69.68       92.06      3.43 o 
   1  23   5        5.26        1.05      4.29 o 
   2  23   5        0.96       -1.24      3.81 o 
  -2  24   5        1.50       -3.24      3.24 o 
  -1  24   5        3.53        4.19      1.91 o 
   0  24   5        1.45        3.05      1.52 o 
   1  24   5       43.03       46.32      2.76 o 
   2  24   5       69.83       73.95      2.86 o 
  -1  25   5       31.14       36.88      2.38 o 
   0  25   5        1.85       -0.86      3.91 o 
   1  25   5        5.92        6.67      1.52 o 
   0  26   5        0.04        2.10      3.24 o 
  -4   0   6      200.24      212.61      6.48 o 
  -2   0   6      114.88      126.27      4.10 o 
   0   0   6      252.47      296.00      8.20 o 
   2   0   6      243.13      212.33      6.86 o 
   4   0   6       57.19       70.33      3.81 o 
  -5   1   6       92.79      121.60      4.00 o 
  -4   1   6       25.04       24.11      2.57 o 
  -3   1   6        3.69        4.86      2.10 o 
  -2   1   6      192.10      214.33      6.96 o 
  -1   1   6      317.33      323.92     10.01 o 
   0   1   6      545.85      482.98     13.53 o 
   1   1   6        0.50        0.48      3.81 o 
   2   1   6      149.22      150.10      4.67 o 
   3   1   6       19.27       22.78      2.76 o 
   4   1   6       19.81       17.92      2.57 o 
   5   1   6        2.70        5.05      1.72 o 
  -5   2   6      121.58      137.71      4.38 o 
  -4   2   6       28.48       34.50      2.57 o 
  -3   2   6       70.78       66.33      3.43 o 
  -2   2   6      195.73      209.95      6.29 o 
  -1   2   6      594.91      677.01     18.49 o 
   0   2   6       28.23       29.16      2.19 o 
   1   2   6      220.06      237.39      7.24 o 
   2   2   6       15.90       16.58      2.38 o 
   3   2   6      324.74      322.97      9.63 o 
   4   2   6        6.30        6.96      1.91 o 
   5   2   6        4.15        2.67      3.62 o 
  -5   3   6        3.02        2.29      1.62 o 
  -4   3   6      107.09      118.55      4.48 o 
  -3   3   6      244.49      277.13      8.29 o 
  -2   3   6       99.91      142.38      4.00 o 
  -1   3   6      597.24      631.84     18.01 o 
   0   3   6        3.02        8.01      1.81 o 
   1   3   6      335.45      336.79      9.34 o 
   2   3   6        5.07        6.67      1.81 o 
   3   3   6        0.67       -4.86      4.86 o 
   4   3   6       55.73       64.52      3.72 o 
  -5   4   6        0.13       -2.57      2.86 o 
  -4   4   6      209.91      239.39      7.05 o 
  -3   4   6      230.40      279.32      8.29 o 
  -2   4   6      115.34      123.60      4.10 o 
  -1   4   6       47.52       59.66      2.86 o 
   0   4   6      405.86      350.89     10.29 o 
   1   4   6      219.25      198.32      5.91 o 
   2   4   6      257.48      243.68      7.34 o 
   3   4   6      185.15      214.04      6.29 o 
   4   4   6       56.00       54.61      3.72 o 
  -4   5   6       35.28       36.02      3.14 o 
  -3   5   6        2.88        0.00      4.86 o 
  -2   5   6       55.19       45.84      2.95 o 
  -1   5   6       90.66      114.55      3.43 o 
   0   5   6      328.93      319.92      9.63 o 
   1   5   6        9.83       13.06      2.00 o 
   2   5   6       69.72       68.52      3.05 o 
   3   5   6        4.20        7.05      2.10 o 
   4   5   6       54.78       51.75      3.05 o 
  -4   6   6       19.71       22.40      2.48 o 
  -3   6   6      184.86      213.38      6.29 o 
  -2   6   6       97.97       91.11      3.62 o 
  -1   6   6       85.72       80.53      3.05 o 
   0   6   6        2.35        1.91      3.81 o 
   1   6   6      128.01      106.93      3.62 o 
   2   6   6      216.60      201.85      5.53 o 
   3   6   6       52.61       56.23      3.53 o 
   4   6   6       71.14       69.00      3.62 o 
  -4   7   6       60.18       75.95      3.62 o 
  -3   7   6        1.53        0.00      4.29 o 
  -2   7   6       21.12       16.77      2.48 o 
  -1   7   6      390.41      446.19     14.20 o 
   0   7   6       31.16       41.46      2.48 o 
   1   7   6        2.59        3.72      1.62 o 
   2   7   6       53.93       54.23      3.14 o 
   3   7   6       86.27      105.21      4.29 o 
   4   7   6       51.92       52.13      2.95 o 
  -4   8   6      220.45      263.41      7.53 o 
  -3   8   6      392.31      465.54     13.63 o 
  -2   8   6        0.19        1.24      3.81 o 
  -1   8   6       68.94       92.06      3.24 o 
   0   8   6        5.85        3.05      3.62 o 
   1   8   6      549.56      525.58     15.44 o 
   2   8   6        0.70       -5.15      5.81 o 
   3   8   6      294.92      300.00      9.24 o 
   4   8   6        6.68        4.00      6.19 o 
  -4   9   6       23.78       32.88      2.76 o 
  -3   9   6       39.13       45.55      3.53 o 
  -2   9   6      102.48      106.45      3.91 o 
  -1   9   6      102.58       98.16      3.43 o 
   0   9   6      239.14      220.90      6.96 o 
   1   9   6      463.35      454.10     13.15 o 
   2   9   6      183.12      190.60      5.24 o 
   3   9   6        0.15        0.00      5.62 o 
   4   9   6      100.74      119.12      3.81 o 
  -4  10   6       13.76       16.58      2.10 o 
  -3  10   6        0.44        4.19      4.19 o 
  -2  10   6        8.71       10.10      2.00 o 
  -1  10   6       33.85       45.17      2.95 o 
   0  10   6       24.48       20.78      2.29 o 
   1  10   6        0.11       -1.81      3.53 o 
   2  10   6      202.17      196.60      5.43 o 
   3  10   6       92.43      112.07      4.19 o 
   4  10   6       44.82       55.94      3.14 o 
  -4  11   6       30.62       35.36      2.57 o 
  -3  11   6        0.06       -5.53      5.53 o 
  -2  11   6      258.06      268.55      7.53 o 
  -1  11   6      209.48      233.29      7.43 o 
   0  11   6      121.61      123.13      4.10 o 
   1  11   6        3.30        1.91      4.38 o 
   2  11   6        4.28        6.86      2.10 o 
   3  11   6       67.97       60.90      3.43 o 
   4  11   6       14.98       16.58      1.91 o 
  -4  12   6        2.44       -1.43      4.19 o 
  -3  12   6       73.79       93.97      4.10 o 
  -2  12   6        7.87        9.63      2.10 o 
  -1  12   6        9.03        8.29      1.91 o 
   0  12   6        8.13        3.72      3.72 o 
   1  12   6      152.40       51.56      2.57 o 
   2  12   6      347.16        3.53      4.86 o 
   3  12   6      107.04        3.34      4.67 o 
   4  12   6       56.29       56.42      2.76 o 
  -4  13   6        0.03       -0.86      1.72 o 
  -3  13   6        0.09       -1.33      5.24 o 
  -2  13   6        9.51        4.19      5.53 o 
  -1  13   6      168.10        3.91      5.24 o 
   0  13   6        4.28        2.57      1.24 o 
   1  13   6      887.64      977.68     26.59 o 
   2  13   6       30.59       36.69      2.86 o 
   3  13   6      238.75      276.75      8.58 o 
   4  13   6       18.01       18.49      2.10 o 
  -4  14   6       14.73       15.82      1.91 o 
  -3  14   6       63.56       76.43      3.81 o 
  -2  14   6      122.88      131.99      4.86 o 
  -1  14   6       36.96       41.07      3.34 o 
   0  14   6        0.13       -3.24      4.57 o 
   1  14   6      137.45      143.71      4.76 o 
   2  14   6       44.11       40.60      2.76 o 
   3  14   6       16.41       25.54      2.48 o 
   4  14   6       26.40       33.64      2.29 o 
  -4  15   6        1.51        2.76      3.43 o 
  -3  15   6        1.90        2.95      4.76 o 
  -2  15   6       55.32       57.66      3.43 o 
  -1  15   6      133.21      128.75      4.10 o 
   0  15   6       86.83       91.20      4.10 o 
   1  15   6      481.13      488.70     15.15 o 
   2  15   6       12.38       16.49      2.76 o 
   3  15   6       11.44       12.29      2.38 o 
   4  15   6        2.72        4.00      1.72 o 
  -3  16   6       72.72       83.96      3.91 o 
  -2  16   6       14.98       15.63      2.76 o 
  -1  16   6       21.62       18.87      2.10 o 
   0  16   6       51.85       50.41      3.43 o 
   1  16   6      142.49      141.62      4.86 o 
   2  16   6       51.68       50.51      3.34 o 
   3  16   6       97.85      107.40      3.81 o 
  -3  17   6        8.80       10.67      2.00 o 
  -2  17   6        2.31        2.57      3.24 o 
  -1  17   6       42.10       43.08      2.76 o 
   0  17   6        7.74        9.82      2.10 o 
   1  17   6      297.00      314.97      9.72 o 
   2  17   6        3.52        1.91      4.57 o 
   3  17   6       79.51       83.86      3.53 o 
  -3  18   6       86.56      113.60      3.72 o 
  -2  18   6       42.45       47.94      3.05 o 
  -1  18   6        7.93       -5.43      6.10 o 
   0  18   6       11.11       11.72      2.10 o 
   1  18   6       52.21       65.85      3.43 o 
   2  18   6       12.59       19.06      2.48 o 
   3  18   6       97.80      117.60      4.00 o 
  -3  19   6        0.22        0.86      1.62 o 
  -2  19   6        0.50       -4.57      4.57 o 
  -1  19   6       91.42       97.11      3.91 o 
   0  19   6       69.59       72.62      4.00 o 
   1  19   6       18.25       20.68      2.57 o 
   2  19   6       63.00       64.99      3.43 o 
   3  19   6        4.86       -1.52      4.29 o 
  -3  20   6       16.89       22.87      2.10 o 
  -2  20   6       15.71       24.21      2.10 o 
  -1  20   6       73.85       79.77      3.62 o 
   0  20   6        0.08       -1.24      5.05 o 
   1  20   6      114.22      126.37      4.19 o 
   2  20   6       53.27       51.18      3.05 o 
   3  20   6       47.19       56.99      2.67 o 
  -2  21   6       17.57       19.35      2.38 o 
  -1  21   6        3.44        2.86      4.57 o 
   0  21   6       15.02       17.15      1.81 o 
   1  21   6       34.27       43.55      2.76 o 
   2  21   6       23.71       26.11      2.29 o 
  -2  22   6        0.06       -3.62      3.62 o 
  -1  22   6        7.84       12.87      2.10 o 
   0  22   6       15.20       20.58      2.19 o 
   1  22   6       35.25       41.55      2.57 o 
   2  22   6        8.10        7.15      1.62 o 
  -2  23   6        4.34        5.72      1.72 o 
  -1  23   6      181.46      209.28      6.77 o 
   0  23   6       94.55      107.97      3.91 o 
   1  23   6        6.37        8.48      1.81 o 
   2  23   6        2.05        2.29      1.33 o 
  -1  24   6       42.46       54.61      2.67 o 
   0  24   6       25.07       26.11      2.10 o 
   1  24   6       23.74       32.59      2.29 o 
   0  25   6        6.41       10.77      1.72 o 
  -3   0   7      190.32      189.55      5.53 o 
  -1   0   7      398.26      375.00     12.01 o 
   1   0   7      481.48      468.78     14.77 o 
   3   0   7       25.35       28.59      2.76 o 
  -4   1   7       21.17       35.36      2.76 o 
  -3   1   7       24.87       20.11      2.76 o 
  -2   1   7      186.35      207.56      6.48 o 
  -1   1   7       10.62       16.58      1.72 o 
   0   1   7      993.93      963.67     23.35 o 
   1   1   7      416.57      413.89     12.67 o 
   2   1   7        4.87        0.00      5.24 o 
   3   1   7        2.44       -0.67      5.62 o 
   4   1   7        0.89        1.62      4.76 o 
  -4   2   7       40.37       41.93      2.76 o 
  -3   2   7        6.36        2.10      5.62 o 
  -2   2   7      266.18      273.51      8.48 o 
  -1   2   7        1.02       -0.57      4.57 o 
   0   2   7       80.13       89.20      3.24 o 
   1   2   7       30.83       30.40      2.38 o 
   2   2   7      116.12      123.32      4.00 o 
   3   2   7       24.05       20.49      2.86 o 
   4   2   7      326.78      344.03     10.01 o 
  -4   3   7      129.92      164.68      4.86 o 
  -3   3   7       28.88       36.40      2.76 o 
  -2   3   7       21.14       26.87      2.67 o 
  -1   3   7        0.18       -1.72      4.57 o 
   0   3   7      626.89      620.59     16.49 o 
   1   3   7       93.10      103.88      3.53 o 
   2   3   7        8.61       11.44      2.00 o 
   3   3   7       30.39       34.59      2.86 o 
   4   3   7       42.11       48.41      3.14 o 
  -4   4   7       83.27       95.11      3.81 o 
  -3   4   7      213.96      264.36      8.39 o 
  -2   4   7      117.26      136.85      4.67 o 
  -1   4   7       23.04       26.78      2.29 o 
   0   4   7       85.60       74.24      3.34 o 
   1   4   7      115.65      120.46      4.19 o 
   2   4   7       75.35       73.76      3.43 o 
   3   4   7        2.10        1.43      4.96 o 
   4   4   7        0.96       -0.48      4.19 o 
  -4   5   7       36.33       39.36      2.67 o 
  -3   5   7      141.87      156.96      4.86 o 
  -2   5   7       25.45       25.35      2.67 o 
  -1   5   7      190.41      163.63      4.76 o 
   0   5   7        0.03        2.86      3.34 o 
   1   5   7      584.20      579.99     16.77 o 
   2   5   7      276.75      255.12      7.43 o 
   3   5   7        0.66       -2.10      4.76 o 
   4   5   7        0.17       -4.57      4.57 o 
  -4   6   7       35.94       31.45      2.57 o 
  -3   6   7       35.77       45.08      3.43 o 
  -2   6   7      130.98      137.33      4.67 o 
  -1   6   7        7.10        3.62      4.86 o 
   0   6   7      164.99      159.34      4.57 o 
   1   6   7       81.20       81.20      3.62 o 
   2   6   7        0.56        1.33      2.10 o 
   3   6   7       17.92       23.54      2.76 o 
   4   6   7       77.95       78.81      3.43 o 
  -4   7   7        0.67       -0.95      3.91 o 
  -3   7   7        8.66        8.29      2.10 o 
  -2   7   7       54.19       55.27      3.43 o 
  -1   7   7      226.27      225.38      6.77 o 
   0   7   7      340.47      351.66     10.67 o 
   1   7   7      164.17      175.45      5.62 o 
   2   7   7      318.70      325.93      8.96 o 
   3   7   7       22.08       20.58      2.76 o 
   4   7   7       38.39       41.55      2.86 o 
  -4   8   7       89.72       -2.38      3.34 o 
  -3   8   7      145.25       -3.43      4.76 o 
  -2   8   7      176.91       81.96      3.43 o 
  -1   8   7       46.75       52.80      3.14 o 
   0   8   7       72.27       78.15      3.05 o 
   1   8   7     1063.43     1097.38     27.45 o 
   2   8   7      709.69      750.77     20.87 o 
   3   8   7       24.08       24.97      2.67 o 
   4   8   7       32.41       43.36      2.67 o 
  -4   9   7        4.43        7.53      1.81 o 
  -3   9   7       12.39       14.68      2.00 o 
  -2   9   7       11.64       10.58      2.10 o 
  -1   9   7       68.62       68.23      3.24 o 
   0   9   7      339.96      356.04     11.34 o 
   1   9   7       48.44       54.99      3.24 o 
   2   9   7       13.95       15.34      2.76 o 
   3   9   7        0.26        2.67      2.00 o 
   4   9   7        0.65        2.57      3.43 o 
  -4  10   7       15.31       12.58      2.10 o 
  -3  10   7       58.91       70.33      3.24 o 
  -2  10   7        1.34        3.53      1.43 o 
  -1  10   7      123.24      123.03      4.10 o 
   0  10   7       27.91       35.93      2.57 o 
   1  10   7       16.74       21.54      2.67 o 
   2  10   7        1.17       -5.62      6.29 o 
   3  10   7      152.09      162.20      5.15 o 
   4  10   7       35.96       33.26      2.48 o 
  -4  11   7        3.30        1.14      1.52 o 
  -3  11   7       26.61       31.73      2.48 o 
  -2  11   7        0.30       -0.67      4.19 o 
  -1  11   7      256.43      262.65      8.29 o 
   0  11   7        2.78       -5.43      5.43 o 
   1  11   7       95.69       96.73      4.10 o 
   2  11   7       86.44       96.16      4.19 o 
   3  11   7       81.93       86.53      3.72 o 
   4  11   7        6.33        6.00      1.52 o 
  -4  12   7       72.75       90.73      3.14 o 
  -3  12   7        1.21       -1.24      4.19 o 
  -2  12   7       90.58      104.54      4.19 o 
  -1  12   7       15.37       18.87      2.10 o 
   0  12   7        3.84        6.19      2.10 o 
   1  12   7      110.85      130.27      4.19 o 
   2  12   7      652.48      677.77     19.73 o 
   3  12   7      212.38      244.25      7.15 o 
   4  12   7        6.50        4.00      4.00 o 
  -3  13   7        0.38        3.43      4.00 o 
  -2  13   7       20.76       16.49      2.76 o 
  -1  13   7       49.27       51.84      2.76 o 
   0  13   7      293.18      307.34      9.05 o 
   1  13   7        5.00        8.48      2.10 o 
   2  13   7       67.42       61.66      3.43 o 
   3  13   7        3.38        6.19      2.29 o 
  -3  14   7        3.32        0.57      5.34 o 
  -2  14   7       72.61       71.86      3.34 o 
  -1  14   7        1.03        3.53      2.10 o 
   0  14   7        0.42       -2.10      2.10 o 
   1  14   7       44.48       44.31      3.53 o 
   2  14   7      160.24      169.25      5.34 o 
   3  14   7      156.93      182.98      5.72 o 
  -3  15   7        0.50       -0.95      4.38 o 
  -2  15   7        1.09       -1.33      3.91 o 
  -1  15   7      248.84      261.88      8.39 o 
   0  15   7       19.23       17.54      2.10 o 
   1  15   7        1.11       17.34      2.76 o 
   2  15   7        0.17        1.91      1.91 o 
   3  15   7        3.41       -2.38      4.76 o 
  -3  16   7       38.46       37.36      2.67 o 
  -2  16   7        1.69       -3.72      3.72 o 
  -1  16   7       13.34        3.43      5.43 o 
   0  16   7        0.70       -4.19      4.86 o 
   1  16   7       50.05       54.99      3.43 o 
   2  16   7       20.91       21.35      2.48 o 
   3  16   7        0.59       -3.05      3.91 o 
  -3  17   7        2.81        0.00      3.53 o 
  -2  17   7        0.45       -4.57      4.57 o 
  -1  17   7        5.40        7.24      2.00 o 
   0  17   7      378.32      425.23     12.87 o 
   1  17   7        3.60        4.57      4.57 o 
   2  17   7       34.46       41.07      2.86 o 
   3  17   7       76.42       79.67      3.05 o 
  -3  18   7        4.33        4.10      1.33 o 
  -2  18   7        8.40       10.39      1.52 o 
  -1  18   7        3.69        3.05      1.81 o 
   0  18   7       16.61       18.77      2.57 o 
   1  18   7        7.50        8.67      1.91 o 
   2  18   7       51.72       59.37      3.14 o 
   3  18   7       29.19       36.21      2.29 o 
  -2  19   7       54.96       63.37      2.86 o 
  -1  19   7       46.46       54.23      2.86 o 
   0  19   7      146.74      149.33      4.86 o 
   1  19   7       43.41       41.07      2.86 o 
   2  19   7       31.31       28.21      2.29 o 
  -2  20   7        0.27        1.62      3.34 o 
  -1  20   7        2.75        4.19      4.67 o 
   0  20   7      103.60      104.64      3.81 o 
   1  20   7        3.74        8.20      1.52 o 
   2  20   7        1.63        3.24      3.62 o 
  -2  21   7       21.02       20.20      1.81 o 
  -1  21   7       41.04       50.51      2.76 o 
   0  21   7       10.07       14.87      2.00 o 
   1  21   7        8.19       16.01      1.81 o 
   2  21   7        1.16        1.72      2.76 o 
  -1  22   7        4.62        5.24      2.00 o 
   0  22   7        0.40       -0.48      3.53 o 
   1  22   7        1.61       -2.38      3.14 o 
  -1  23   7        5.62        8.96      1.33 o 
   0  23   7        5.75        9.91      1.43 o 
   1  23   7        0.32        0.29      3.24 o 
  -4   0   8       90.95       95.40      3.34 o 
  -2   0   8       42.07       45.36      2.67 o 
   0   0   8       84.98      103.88      3.81 o 
   2   0   8       21.10       30.02      2.76 o 
   4   0   8       72.52       82.43      3.34 o 
  -4   1   8       46.30       48.03      2.48 o 
  -3   1   8       66.57       77.19      3.81 o 
  -2   1   8      135.61      137.80      4.76 o 
  -1   1   8      292.40      326.97     10.39 o 
   0   1   8       58.02       72.62      3.14 o 
   1   1   8        0.82        0.00      2.00 o 
   2   1   8        0.48        0.67      3.53 o 
   3   1   8       68.04       76.43      3.81 o 
   4   1   8        0.43       -1.62      3.72 o 
  -4   2   8        0.35       -3.34      3.34 o 
  -3   2   8       97.70      105.02      4.38 o 
  -2   2   8        4.03        2.10      4.10 o 
  -1   2   8      216.66      211.28      6.48 o 
   0   2   8       16.81       15.15      2.57 o 
   1   2   8      200.28      176.78      5.24 o 
   2   2   8        0.73        0.67      4.86 o 
   3   2   8      639.75      633.84     18.39 o 
   4   2   8        9.73       12.01      2.00 o 
  -4   3   8        5.24        3.24      1.62 o 
  -3   3   8       43.17       56.23      3.14 o 
  -2   3   8       89.74       88.34      4.10 o 
  -1   3   8      350.17      374.72     11.15 o 
   0   3   8      454.08      465.25     14.01 o 
   1   3   8      902.95      876.47     25.06 o 
   2   3   8        4.59        1.33      2.10 o 
   3   3   8        1.18       -1.24      4.38 o 
   4   3   8        3.06       -1.52      3.53 o 
  -4   4   8       31.30       27.07      2.38 o 
  -3   4   8       43.42       50.99      3.14 o 
  -2   4   8       19.08       22.20      2.10 o 
  -1   4   8      832.93      850.93     24.68 o 
   0   4   8      640.78      593.91     17.44 o 
   1   4   8      334.97      335.17     10.67 o 
   2   4   8       22.72       22.68      2.76 o 
   3   4   8       12.28       17.15      1.81 o 
   4   4   8        0.42       -3.43      3.43 o 
  -4   5   8        3.89        3.43      3.81 o 
  -3   5   8       19.60       28.21      2.48 o 
  -2   5   8       50.58       53.65      3.53 o 
  -1   5   8       52.73       52.70      3.34 o 
   0   5   8        8.69       11.15      2.00 o 
   1   5   8       44.45       53.27      3.34 o 
   2   5   8       46.61       47.55      3.43 o 
   3   5   8        0.94        1.81      4.19 o 
   4   5   8       23.27       30.88      2.19 o 
  -4   6   8       59.48       55.08      2.57 o 
  -3   6   8       85.38       99.49      4.38 o 
  -2   6   8       51.03       63.47      3.53 o 
  -1   6   8        7.86       11.63      2.00 o 
   0   6   8        8.68        6.67      2.00 o 
   1   6   8      118.83      112.17      4.10 o 
   2   6   8       12.01       20.11      2.76 o 
   3   6   8      169.75      187.07      6.00 o 
   4   6   8       62.08       57.28      2.38 o 
  -4   7   8       17.01       19.54      1.72 o 
  -3   7   8       86.30       84.72      3.62 o 
  -2   7   8      144.35      141.90      4.86 o 
  -1   7   8       32.12       29.54      2.76 o 
   0   7   8       46.44       61.47      3.34 o 
   1   7   8      857.24      889.81     25.54 o 
   2   7   8      179.97      194.41      6.29 o 
   3   7   8        1.27       -5.81      5.81 o 
   4   7   8       17.33       18.77      2.00 o 
  -4   8   8        0.05       -2.95      2.95 o 
  -3   8   8       19.77       24.21      2.38 o 
  -2   8   8       40.84       50.22      3.53 o 
  -1   8   8      114.02      113.22      4.19 o 
   0   8   8       65.92       74.43      3.43 o 
   1   8   8      414.38      432.85     13.25 o 
   2   8   8       10.69       12.39      2.76 o 
   3   8   8        6.62        2.86      5.15 o 
   4   8   8       30.77       26.59      2.19 o 
  -3   9   8       27.57       24.87      2.29 o 
  -2   9   8       70.30       65.66      3.43 o 
  -1   9   8        1.72        0.67      4.96 o 
   0   9   8       99.23      112.17      4.19 o 
   1   9   8      236.55      216.52      6.29 o 
   2   9   8       80.72       97.49      4.10 o 
   3   9   8       49.85       40.22      2.76 o 
  -3  10   8        3.27        4.86      1.62 o 
  -2  10   8       29.81       43.36      3.43 o 
  -1  10   8        4.44       -5.62      5.62 o 
   0  10   8        9.44       11.91      2.10 o 
   1  10   8       34.59       30.88      2.76 o 
   2  10   8       77.20       92.15      4.00 o 
   3  10   8        0.14        0.57      1.62 o 
  -3  11   8        0.01        2.00      3.05 o 
  -2  11   8      130.15      127.99      4.57 o 
  -1  11   8        1.11        4.19      2.10 o 
   0  11   8       50.54       48.03      2.86 o 
   1  11   8       44.43       59.66      3.53 o 
   2  11   8        4.96       -3.34      5.24 o 
   3  11   8        5.35        9.53      2.00 o 
  -3  12   8       38.01       51.08      2.86 o 
  -2  12   8       15.08       13.25      2.48 o 
  -1  12   8      236.90      217.38      6.19 o 
   0  12   8       35.31       37.07      2.76 o 
   1  12   8        0.24        1.43      4.19 o 
   2  12   8       52.98       57.37      3.14 o 
   3  12   8       84.08       91.30      3.24 o 
  -3  13   8        0.65       -0.86      4.00 o 
  -2  13   8       22.79       23.54      2.38 o 
  -1  13   8       89.75        3.34      4.00 o 
   0  13   8       21.18        3.43      4.10 o 
   1  13   8      219.89      121.41      5.43 o 
   2  13   8       59.23       53.75      3.05 o 
   3  13   8       44.80       45.17      2.57 o 
  -3  14   8        5.29        9.15      1.62 o 
  -2  14   8       27.99       29.35      2.86 o 
  -1  14   8        8.39        7.15      1.91 o 
   0  14   8       19.90       18.68      2.67 o 
   1  14   8        0.27       -3.91      4.57 o 
   2  14   8      141.75      152.77      4.57 o 
   3  14   8        7.04        5.05      1.52 o 
  -3  15   8        7.02        8.39      1.72 o 
  -2  15   8       11.72       15.06      2.19 o 
  -1  15   8        1.75        3.14      3.14 o 
   0  15   8       74.98       82.72      3.91 o 
   1  15   8        2.65        3.72      4.38 o 
   2  15   8        1.68       -3.14      4.19 o 
   3  15   8       23.44       22.30      2.10 o 
  -2  16   8       23.40       26.49      2.48 o 
  -1  16   8        1.94        0.00      4.10 o 
   0  16   8        0.84        1.24      1.81 o 
   1  16   8       64.57       56.42      2.95 o 
   2  16   8       15.07       14.58      1.91 o 
  -2  17   8       16.01       16.30      2.19 o 
  -1  17   8        3.53        7.72      1.62 o 
   0  17   8       14.91        8.67      2.29 o 
   1  17   8       23.79       27.35      2.19 o 
   2  17   8        8.82       11.82      1.72 o 
  -2  18   8        0.08        1.14      1.14 o 
  -1  18   8       31.42       31.26      2.48 o 
   0  18   8        2.76       -1.05      4.29 o 
   1  18   8        6.88        4.00      4.96 o 
   2  18   8       66.72       80.81      3.05 o 
  -2  19   8        3.86        2.00      3.34 o 
  -1  19   8        2.45       -1.33      3.53 o 
   0  19   8       61.63       61.85      2.86 o 
   1  19   8       14.67       18.77      1.72 o 
   2  19   8        2.54        2.29      2.57 o 
  -1  20   8        3.92       -4.19      4.19 o 
   0  20   8        0.43       -2.48      3.72 o 
   1  20   8        2.30        0.00      3.81 o 
  -1  21   8       16.62       17.63      2.00 o 
   0  21   8        7.61       11.91      1.81 o 
   1  21   8        2.13        2.86      1.62 o 
  -3   0   9        1.70        1.05      1.52 o 
  -1   0   9      463.71      451.34     12.67 o 
   1   0   9        0.39       -1.33      5.43 o 
   3   0   9       54.97       66.52      3.05 o 
  -3   1   9        5.07        1.52      4.10 o 
  -2   1   9       54.94       48.60      3.24 o 
  -1   1   9      300.59       77.38      4.00 o 
   0   1   9      570.80      541.21     16.01 o 
   1   1   9        2.14        2.00      3.34 o 
   2   1   9       43.16       36.50      3.24 o 
   3   1   9       42.34       39.93      2.48 o 
  -3   2   9       30.12       32.97      2.57 o 
  -2   2   9       23.96       23.63      2.57 o 
  -1   2   9        0.86        3.34      2.00 o 
   0   2   9      559.97      534.16     15.34 o 
   1   2   9        2.60        0.67      2.00 o 
   2   2   9      217.34      210.71      6.39 o 
   3   2   9       10.69        7.43      2.00 o 
  -3   3   9        0.07        2.00      3.53 o 
  -2   3   9       36.64       40.12      2.57 o 
  -1   3   9      178.13      187.45      5.34 o 
   0   3   9      485.00      461.82     14.10 o 
   1   3   9      205.15      196.70      6.00 o 
   2   3   9      114.69      111.21      3.81 o 
   3   3   9        0.60        2.48      3.91 o 
  -3   4   9       10.84       -1.52      2.48 o 
  -2   4   9       65.11       -1.91      3.14 o 
  -1   4   9      157.69       61.28      3.34 o 
   0   4   9       38.16       49.94      2.67 o 
   1   4   9       57.17       56.32      3.34 o 
   2   4   9       20.50       21.92      2.48 o 
   3   4   9       37.76       43.17      2.38 o 
  -3   5   9       39.87       35.64      2.48 o 
  -2   5   9       37.46       41.07      3.14 o 
  -1   5   9       30.67       30.40      2.67 o 
   0   5   9        5.21        2.67      4.76 o 
   1   5   9       22.76       30.88      2.67 o 
   2   5   9      113.57       96.35      3.72 o 
   3   5   9       43.68       38.88      2.76 o 
  -3   6   9       98.08      111.41      3.81 o 
  -2   6   9       45.40       55.94      3.14 o 
  -1   6   9        1.63        3.34      4.10 o 
   0   6   9        5.97        7.53      2.00 o 
   1   6   9       74.98       79.77      3.34 o 
   2   6   9      104.07       99.87      3.72 o 
   3   6   9        5.87        9.53      1.81 o 
  -3   7   9       56.16       44.98      2.76 o 
  -2   7   9        0.26        3.72      1.91 o 
  -1   7   9        4.14       -4.10      5.43 o 
   0   7   9       77.63       75.76      3.43 o 
   1   7   9        2.69        1.33      4.67 o 
   2   7   9      204.12      203.85      6.58 o 
   3   7   9        0.04      228.43      8.67 o 
  -3   8   9       57.20       64.71      3.05 o 
  -2   8   9      590.24      599.15     17.63 o 
  -1   8   9       14.50       16.20      2.67 o 
   0   8   9       93.46       97.59      4.10 o 
   1   8   9       60.08       63.09      3.34 o 
   2   8   9       25.79       35.93      2.38 o 
   3   8   9        6.88       -0.86      2.48 o 
  -3   9   9       38.34       33.83      2.48 o 
  -2   9   9        4.68        7.62      2.38 o 
  -1   9   9        6.13        4.67      4.67 o 
   0   9   9       18.36       23.16      2.76 o 
   1   9   9        7.58       14.49      2.00 o 
   2   9   9       22.52       25.25      2.29 o 
   3   9   9        4.61        6.67      1.62 o 
  -3  10   9       32.14       37.36      2.29 o 
  -2  10   9        6.43       10.67      1.72 o 
  -1  10   9       19.87       22.87      2.57 o 
   0  10   9       24.40       19.54      2.67 o 
   1  10   9       33.24       36.98      2.57 o 
   2  10   9        4.79        7.24      1.72 o 
   3  10   9       75.85       87.10      2.95 o 
  -3  11   9        2.13       -3.53      3.53 o 
  -2  11   9        4.97        4.86      1.62 o 
  -1  11   9       18.07       22.01      2.48 o 
   0  11   9       68.31       59.09      3.24 o 
   1  11   9       80.48       25.25      2.48 o 
   2  11   9       71.87       -2.10      4.29 o 
   3  11   9        7.08       -1.33      2.67 o 
  -3  12   9       78.65       68.33      2.86 o 
  -2  12   9       33.68       35.36      2.48 o 
  -1  12   9        2.97        7.81      1.81 o 
   0  12   9        9.73       14.49      1.91 o 
   1  12   9        0.02       -1.81      1.81 o 
   2  12   9        3.62        6.96      2.00 o 
  -2  13   9        0.08       -3.81      3.81 o 
  -1  13   9        3.75       -2.29      4.57 o 
   0  13   9       70.89       84.72      3.62 o 
   1  13   9       34.12       38.12      2.86 o 
   2  13   9       53.51       51.27      2.76 o 
  -2  14   9        6.17        9.53      1.72 o 
  -1  14   9        4.93        4.29      1.62 o 
   0  14   9       55.94       52.22      2.86 o 
   1  14   9        4.76        6.39      1.62 o 
   2  14   9        5.39        4.57      1.72 o 
  -2  15   9        0.68        0.00      3.05 o 
  -1  15   9       39.40       35.45      2.48 o 
   0  15   9        0.02       -1.05      3.72 o 
   1  15   9       76.90       80.34      3.43 o 
   2  15   9        1.36        0.76      3.43 o 
  -2  16   9       24.95       30.59      2.00 o 
  -1  16   9        0.22        0.48      1.81 o 
   0  16   9        3.83        2.95      3.43 o 
   1  16   9        0.01        0.86      3.14 o 
   2  16   9        3.69        7.91      1.33 o 
  -1  17   9       20.81       23.63      2.00 o 
   0  17   9       34.76       39.45      2.19 o 
   1  17   9       43.54       40.98      2.38 o 
  -1  18   9        0.12       -1.05      2.76 o 
   0  18   9       13.54       11.44      1.91 o 
   1  18   9        7.77        7.53      1.72 o 
   0  19   9        0.46        1.33      2.95 o 
  -2   0  10       65.56       69.00      3.14 o 
   0   0  10      425.39      389.59     11.82 o 
   2   0  10        0.17        2.10      3.14 o 
  -3   1  10        3.50        6.77      1.43 o 
  -2   1  10       80.13       80.24      3.14 o 
  -1   1  10       48.30       52.51      3.05 o 
   0   1  10        1.44        1.24      4.38 o 
   1   1  10       44.38       44.51      3.05 o 
   2   1  10        1.69        4.10      1.52 o 
   3   1  10        4.11        2.38      1.33 o 
  -3   2  10        9.59       12.29      1.72 o 
  -2   2  10       36.82       41.93      2.57 o 
  -1   2  10      139.84      137.14      4.76 o 
   0   2  10       71.36       69.66      3.14 o 
   1   2  10       32.17       28.11      2.38 o 
   2   2  10       15.08       11.25      2.00 o 
   3   2  10       22.10       21.73      1.72 o 
  -3   3  10       23.49       20.68      1.72 o 
  -2   3  10       35.90       32.31      2.57 o 
  -1   3  10        9.15        8.39      1.81 o 
   0   3  10        5.87       10.48      1.81 o 
   1   3  10      202.40      202.70      6.58 o 
   2   3  10        1.33        1.52      3.05 o 
   3   3  10       21.34       16.58      1.62 o 
  -3   4  10        6.52        7.34      1.72 o 
  -2   4  10       26.17       18.30      2.00 o 
  -1   4  10      140.87      149.53      4.76 o 
   0   4  10       28.86       31.26      2.48 o 
   1   4  10       14.82       11.72      2.38 o 
   2   4  10       13.33       20.78      2.00 o 
   3   4  10       20.83       24.30      1.62 o 
  -3   5  10       30.67       28.49      1.91 o 
  -2   5  10       90.81       97.21      3.53 o 
  -1   5  10       31.03       30.97      2.95 o 
   0   5  10       30.60       28.49      2.38 o 
   1   5  10        3.47        4.00      1.72 o 
   2   5  10       69.61       67.57      2.86 o 
   3   5  10        0.12        0.29      2.76 o 
  -3   6  10       20.73       20.01      1.81 o 
  -2   6  10      130.01      131.99      4.38 o 
  -1   6  10       62.04       68.52      3.43 o 
   0   6  10        9.24        8.96      2.38 o 
   1   6  10       65.45       64.14      3.43 o 
   2   6  10        0.99        3.24      1.91 o 
  -2   7  10       22.01       22.87      1.91 o 
  -1   7  10        1.46       -4.48      4.48 o 
   0   7  10       66.33       60.04      3.53 o 
   1   7  10      188.20      171.06      5.53 o 
   2   7  10        1.91        0.95      4.10 o 
  -2   8  10       14.69       23.06      2.19 o 
  -1   8  10       10.63       12.67      2.19 o 
   0   8  10       67.86       65.66      3.43 o 
   1   8  10        4.26        1.62      3.81 o 
   2   8  10        4.96        1.33      3.53 o 
  -2   9  10       18.03       14.68      2.10 o 
  -1   9  10       20.62       21.06      2.10 o 
   0   9  10        6.79       11.72      1.72 o 
   1   9  10       65.35       56.89      3.14 o 
   2   9  10       49.85       52.41      2.48 o 
  -2  10  10       16.89       19.16      1.91 o 
  -1  10  10       18.13       12.01      2.00 o 
   0  10  10        9.29        9.63      2.10 o 
   1  10  10      131.26      117.60      4.00 o 
   2  10  10        1.11        1.14      3.81 o 
  -2  11  10        0.22        1.05      1.43 o 
  -1  11  10        0.39        0.48      1.43 o 
   0  11  10       51.23       50.32      3.05 o 
   1  11  10       52.41       55.75      2.76 o 
   2  11  10       41.53       50.41      2.48 o 
  -2  12  10        0.07       -0.29      1.33 o 
  -1  12  10       68.74       66.81      3.05 o 
   0  12  10        0.07        2.38      1.43 o 
   1  12  10        5.60        4.29      1.72 o 
   2  12  10        0.45        1.91      1.24 o 
  -1  13  10       20.07       19.73      2.00 o 
   0  13  10        0.03        0.48      1.33 o 
   1  13  10        7.08        7.05      1.62 o 
  -1  14  10       30.11       32.40      2.19 o 
   0  14  10        0.56       -2.76      3.14 o 
   1  14  10        6.92        8.20      1.43 o 
  -1  15  10       14.46        9.53      1.62 o 
   0  15  10       44.15       60.13      2.48 o 
   1  15  10        0.07       -0.95      1.24 o 
   0  16  10        0.07        0.95      2.48 o 
  -1   0  11       70.97       66.81      3.24 o 
   1   0  11       46.25       41.93      2.76 o 
  -2   1  11       11.57        9.63      1.81 o 
  -1   1  11       21.42       26.40      2.29 o 
   0   1  11        3.81        3.43      3.91 o 
   1   1  11      111.25      116.84      3.62 o 
   2   1  11        5.87       -2.38      3.43 o 
  -2   2  11       28.16       26.68      1.72 o 
  -1   2  11       15.75       15.25      1.81 o 
   0   2  11       11.06       10.58      1.91 o 
   1   2  11        2.00        6.29      1.81 o 
   2   2  11        9.19        9.15      1.72 o 
  -2   3  11        0.22       -3.81      3.81 o 
  -1   3  11       12.71       12.39      1.81 o 
   0   3  11       12.66       13.25      1.91 o 
   1   3  11       15.03       22.40      1.72 o 
   2   3  11       89.84       82.34      2.67 o 
  -2   4  11       14.88       19.06      1.72 o 
  -1   4  11      128.00      123.32      3.91 o 
   0   4  11        8.77        8.86      1.91 o 
   1   4  11       57.43       51.37      2.57 o 
   2   4  11        6.77       10.67      1.62 o 
  -2   5  11        6.42        0.95      3.14 o 
  -1   5  11        0.12       -0.38      3.81 o 
   0   5  11        0.15        1.33      1.33 o 
   1   5  11       44.98       53.37      2.48 o 
   2   5  11        1.24        1.91      2.48 o 
  -2   6  11       28.49       27.16      1.81 o 
  -1   6  11        0.52       -1.24      3.72 o 
   0   6  11        6.92        7.53      1.81 o 
   1   6  11        1.09       -2.00      3.62 o 
  -1   7  11        0.43        1.14      1.14 o 
   0   7  11       30.51       32.69      2.57 o 
   1   7  11       28.75       29.35      1.91 o 
  -1   8  11        1.48        0.76      2.95 o 
   0   8  11       48.23       41.84      2.38 o 
   1   8  11       13.79       15.63      1.81 o 
  -1   9  11        4.02        2.76      3.43 o 
   0   9  11        6.99        1.52      3.43 o 
   1   9  11       32.26       39.17      2.00 o 
  -1  10  11        9.33        8.48      1.52 o 
   0  10  11       29.39       27.07      2.10 o 
   1  10  11       16.71       12.96      1.52 o 
   0  11  11       11.89       11.72      1.62 o 
   0   0  12       96.69       88.34      2.95 o 
                                                 
